# Supplementary material for: The transcription factor SKN-1 drives lysosomal enlargement during aging to maintain function
Source: PLoS Biol. 2025 Dec 5;23(12):e3003540. doi: 10.1371/journal.pbio.3003540 (PMC12694847; doi:10.1371/journal.pbio.3003540)
Supplement: S2 Table — (XLSX) [file pbio.3003540.s009.xlsx]

## Sheet: Sheet1
Sequence name	Gene name
C25A1.11	aha-1
F23F12.9a
F56E3.4	fax-1
C16A3.4
W03C9.4	lin-29
T23G7.1	dpl-1
T23F11.4
F52F12.4	lsl-1
C33D3.1	elt-2
F34D10.5	lin-48
T19B10.11	mxl-1
F28C6.1
Y75B8A.2a	nob-1
T15H9.3	hlh-6
F32A11.6	moe-3
W10D9.4
F35H8.3	zfp-2
K02B9.4	elt-3
W02D9.3
C36F7.1	irx-1
R03E9.1	mdl-1
C35D6.4
F10C1.5	dmd-5
C54C8.1	nhr-169
Y116A8C.20
C10A4.8
T27A1.6	mab-9
T13C5.4
F18A1.4a	lir-2
K12H4.1	ceh-26
F22D3.1b	ceh-38
C27C7.3	nhr-74
T22C8.5	sptf-2
T22B7.1a	egl-13
T22C8.3
Y48B6A.14	hmg-1.1
B0414.2	rnt-1
Y47D3A.6a	tra-1
F45H11.1	sptf-1
Y39A3CR.6
T08D10.1	tag-295
F18A1.3b	lir-1
H01A20.1	nhr-3
F32B6.1	nhr-4
Y75B8A.35	zip-1
F54F2.5a	ztf-1
B0280.4	odd-1
ZK418.1	nhr-9
C04G2.7	egl-38
F54A5.1
H14A12.4	mls-1
F55B12.1	ceh-24
R74.3	xbp-1
F40H3.4	fkh-8
B0280.8	nhr-10
F43C1.4	nhr-20
F44A6.2	sex-1
C24G6.4	nhr-47
ZC204.2
B0035.1ab
Y41C4A.4d	crh-1
F13G3.1	ztf-2
T23H4.2	nhr-69
H10E21.3b	nhr-80
R07B1.1	vab-15
F52E1.1	pos-1
F43G9.11	ces-1
K10G6.1	lin-31
F47D12.4b	hmg-1.2
C27A12.5	ceh-2
C27C7.4	nhr-73
F40H6.4	tbx-11
C02B8.4	hlh-8
C01H6.5b	nhr-23
F38C2.5
F33D11.4	ceh-12
C41G7.5	ahr-1
C47F8.8	nhr-81
Y48C3A.17	efl-2
M03D4.4b
ZK337.2
W09C2.1	elt-1
F54D1.4	nhr-7
K08B4.1b	lag-1
F21D12.1c	nhr-21
ZC513.6	oma-2
E02H1.7	nhr-19
T08H4.3a	ast-1
C08C3.1b	egl-5
M142.4	vab-7
Y66A7A.5
F17A9.3
T12C9.6	nhr-16
F28C6.2
C24H11.3	tbx-38
F39B2.1
F31E8.3	tab-1
Y80D3A.3	dlx-1
F38A6.1	pha-4
F15C11.1	sem-4
C24A1.2a
K06B4.11	nhr-53
C03G6.8	nhr-147
C28H8.9a
F21D12.5
F54H5.4a	mua-1
Y51H4A.4
C54F6.8	nhr-171
F44E2.7a
K06B4.2	nhr-52
F47C10.3	nhr-186
T26A5.8
C06G3.1	nhr-105
C49D10.2	nhr-166
F20D12.6b	ceh-19
F58G1.2
C03G6.10	nhr-148
F44C8.6	nhr-56
ZK6.4	nhr-253
R05D3.3
C08F8.8	nhr-67
R11E3.6	eor-1
F38C2.7
ZK682.4	hlh-10
T13F3.3	nhr-127
C34H3.2	odd-2
R04B5.4	nhr-12
T05G5.2	hlh-4
C38D4.6	pal-1
Y53C12B.5a	mab-3
F58E10.2	end-1
C26B2.4	nhr-258
F45E4.9	hmg-5
F44C8.11	nhr-96
F38H12.3	nhr-181
Y5F2A.4
C32F10.6	nhr-2
C17E7.1	nhr-156
C06B8.1	nhr-150
Y57G11C.25
ZC64.3a	ceh-18
F44C8.4	nhr-103
T27B7.1	nhr-59
C27A12.2
F45B8.4	pag-3
F58E10.5	end-3
T06C12.7	nhr-84
C45E5.6a	nhr-46
T03E6.3	nhr-271
F47C10.4	nhr-187
R11G11.1	nhr-132
F37D6.2a
F57G8.6	nhr-193
B0304.1a	hlh-1
R12B2.1	sma-4
ZK370.2	sma-2
C33G8.12	nhr-163
C33G8.10	nhr-162
T01G6.5	nhr-211
Y47D3A.10	tbx-34
B0286.5	fkh-6
Y73F8A.16	tbx-39
C07H6.7	lin-39
F19F10.1
F44G3.9	nhr-111
F47C10.7	nhr-188
T27B7.3	nhr-226
Y75B8A.1	php-3
ZK909.4	ces-2
R04B5.3	nhr-205
Y94H6A.1	nhr-277
W02D7.6
F35E8.12	nhr-108
F36D3.2	nhr-54
F57A8.5	nhr-192
F26C11.2	unc-4
C09G9.7
F10B5.3
Y55F3AM.14
Y116A8C.17
C33G8.8	nhr-139
C38C3.9	nhr-260
C42D8.4	ets-5
K08F8.2	atf-2
F14H3.11	nhr-176
T09F3.1
F13G11.1b	tag-193
C26B2.3a	nhr-31
F44C8.10	nhr-126
H12C20.3	nhr-68
F48B9.5
C10G8.7	ceh-33
Y46H3D.6	nhr-237
C44C10.8	hnd-1
F17A2.5	ceh-40
C10G8.6	ceh-34
K11E4.5	nhr-71
C44F1.2
ZK488.2	nhr-90
R02D1.1	nhr-125
ZK488.4	nhr-251
F46G10.6	mxl-3
C18B12.3	dsc-1
C02B4.2	nhr-17
C33A11.4	tag-97
K02F3.4	zip-2
F47H4.1
F48G7.11	nhr-190
F56A12.1	unc-39
F53A2.5	dro-1
F27E5.2	pax-3
T26C11.7	ceh-39
F08C6.7	unc-98
F37A4.8	isw-1
K07C11.1	pax-1
T01G6.8	nhr-130
F46F3.1	ceh-27
T05B4.2	nhr-57
Y67A6A.2	nhr-62
F26A10.2
C39E6.4	mls-2
K10D2.3	cid-1
ZC376.4
T27B7.6	nhr-228
F41B5.10	nhr-183
F59E11.11	nhr-143
C07A12.1	ham-2
F33E11.1	nhr-15
ZK867.1a	tag-239
B0336.7a
C12D5.2	nhr-152
Y39B6A.17a	nhr-95
Y51A2D.17	nhr-70
Y22F5A.1	nhr-232
F57A10.5	nhr-60
C33G8.6	nhr-42
F49H12.1	lsy-2
C05D10.1a
R07B7.14	nhr-207
F31F4.12	nhr-180
C06C6.5a	nhr-50
C53D5.4	ztf-3
T05G11.1	pzf-1
C27C12.6	dmd-4
R09G11.2cd	nhr-1
Y39E4B.2
F40E10.2	sox-3
F47C10.1	nhr-185
Y6G8.3
K06A1.1
T09D3.4	nhr-216
F47E1.3
D1081.8
Y47D3B.7	sbp-1
F16B4.11	nhr-179
C18G1.2
Y70C5C.6a	nhr-112
Y22D7AL.16
K08A8.2a	sox-2
T26C11.5	ceh-41
F13C5.2
T24C4.7
C41G6.5	nhr-164
Y17D7B.1	nhr-231
ZK697.2	nhr-256
F44C8.2	nhr-134
C07A12.3a	nhr-35
T01G6.6	nhr-212
T20H4.2
T23G4.1	tlp-1
C13C4.1	nhr-153
Y80D3A.4	nhr-243
T06C12.13	nhr-213
C54E10.5	nhr-170
F52C12.5	elt-6
C06C6.4	nhr-63
Y48A6C.3
F22D6.2
F16B4.9	nhr-178
T19H12.8	nhr-220
T18D3.7
K06B4.8	nhr-198
T27F2.4
Y17D7A.3	nhr-65
C07G2.2a	atf-7
Y40B1A.4	sptf-3
K08B12.2a
C25G4.4	tag-347
M02H5.1	nhr-99
F09B12.2
F38A5.13	dnj-11
F29F11.5	ceh-22
C33G8.9	nhr-140
F59C6.2
B0261.1
Y42H9AR.3	rabs-5
M02H5.7	nhr-123
C43H6.7
T10D4.6
F56D1.1
K12H6.12
T22E7.2
F45C12.2
F25H8.6
Y105E8A.17	ekl-4
K09A11.1
F40G9.11	mxl-2
Y116A8C.19
C29F7.4	fkh-3
Y47H9C.2
Y38E10A.18	nhr-234
Y51H4A.17	sta-1
W05B10.2
T05A7.4	hmg-11
K01G5.1	tag-331
F16B4.12a	nhr-117
C27C12.2
T07D10.3
Y48C3A.4a
R13.4
F17A9.6	ceh-49
Y17G7A.1	hmg-12
W05H7.4a
C17A2.8	nhr-72
C28G1.4
C47F8.2	nhr-165
F12E12.5	sdz-12
Y116A8C.22
ZC376.7b
F23C8.4	ubxn-1
T11G6.8
F36F12.8
F38C2.2	hlh-17
Y52B11A.9
F37H8.1	lir-3
Y55F3AM.6a
Y113G7B.23	psa-1
W02A2.7	mex-5
F54F2.9
F44E7.8	nhr-142
ZK652.6a
Y54E10BR.8
W01D2.2a	nhr-61
R02D3.7
T27A8.2
F09G2.9
Y75B8A.29
Y37E11B.1b
K06B4.5	nhr-196
F27D4.4
Y51H1A.6
C29E6.5	nhr-43
F31A3.4	hlh-29
D1046.2
T23G5.6
F44C8.5b	nhr-128
R07B7.15	nhr-208
Y74C9A.4b
F55B11.4
W06H12.1	ztf-6
C56E10.4a	nhr-137
T07G12.11	zim-3
Y56A3A.18
T27C4.4b	egr-1
B0250.4
Y87G2A.3
ZK616.10	ehn-3
M04B2.1	mep-1
C47C12.3b	ref-2
T10B11.3	ztf-4
Y53G8AR.9
C01F6.9
T01B10.4a	nhr-14
R05D11.1	daf-8
ZK185.1
R13F6.9	sma-3
D2021.2a	tag-233
T26A8.4
Y49E10.14	pie-1
C34D1.2
F02E9.2a	lin-28
K10C3.6b	nhr-49
ZK829.5	tbx-36
Y17G7B.22
F11A10.2
ZC328.2
ZK652.5	ceh-23
F46C8.5	ceh-14
F26A1.2	fkh-5
Y39B6A.46
M01E11.5	cey-3
Y69A2AR.29	ngn-1
C27A12.3	tag-146
Y113G7A.6b	ttx-1
C28A5.4	ceh-43
Y16B4A.1	unc-3
ZK265.4	ceh-8
F47G4.6
Y48G8AL.10
C30G4.7
C32E12.5	sox-1
F33H1.1	daf-19
C18D1.1	die-1
ZK1193.5a
C27D6.4a
Y45G5AM.1	nhr-114
C39B10.6	elt-4
F26B1.7	let-381
T14F9.5	lin-32
F21H11.3	tbx-2
F44C4.2	nhr-37
Y62E10A.17
H12C20.6	nhr-101
M02H5.5	nhr-203
F23A7.6
T14G12.4a	fkh-2
B0564.10	unc-30
B0412.1b	dac-1
T06C12.6	nhr-102
T28D9.9
Y41D4B.7	nhr-87
K06B9.5	pax-2
AH6.5	mex-6
T28F12.2a	unc-62
W03A3.1	ceh-10
C55B7.12	che-1
C48E7.11
Y82E9BR.17
M02H5.4	nhr-202
K02B12.1	ceh-6
C48D5.1	nhr-6
W05E10.3	ceh-32
Y53C12C.1
F32H2.1b	gei-11
F33A8.3	cey-1
2L52.1
C28D4.9	nhr-138
C25B8.6	nhr-120
F25E2.5c	daf-3
F58E6.10	unc-42
Y116A8C.35	uaf-2
D2030.7
F57A8.1
Y41D4B.9	nhr-122
ZC395.8	ZTF-8
Y40B10A.8	nhr-86
W10D5.1	mef-2
T18D3.2	odr-7
D1007.1	ceh-17
C17H12.9	ceh-48
Y71H2AM.17
T12C9.5a	nhr-109
F53H10.2
C37E2.5	ceh-37
F58G6.5a	nhr-34
C32C4.5	mab-23
F46F11.2	cey-2
Y41D4B.8	nhr-92
F32A5.1	ada-2
T03G6.2c	nhr-40
M05B5.5	hlh-2
T26H2.9	nhr-79
F17C11.1
K06B4.1	nhr-51
Y5H2B.2	nhr-13
Y48G8AL.9
F23F1.1
C28D4.1	nhr-100
C47G2.2	unc-130
C37E2.4	ceh-36
R13H8.1b	daf-16b
C43H6.8	hlh-15
Y11D7A.13
H22D14.1	nhr-267
C17G10.4a	cdc-14a
F37D6.6	tag-68
K12H6.1	nhr-119
T02E1.3a
ZK993.1	ceh-45
Y11D7A.12
Y73F8A.17	tbx-40
C26E1.3
F42G2.6
R13F6.5
W10D5.3d	gei-17
ZK1290.4c	nfi-1
T28H11.4	pes-1
T04C10.4	atf-5
C01B12.2
C32F10.5	hmg-3
F44B9.6	lin-36
T20B12.6a	mml-1
Y15E3A.1	nhr-91
ZK328.8	tbx-7
C13C4.3	nhr-136
C02F5.12
C34F6.9
F44C8.3	nhr-18
Y106G6H.4
Y53F4B.3
F44C8.8	nhr-133
C04F1.3	lim-7
C38D4.7
F45E6.2	atf-6
F41D3.1	nhr-82
ZK892.7	sdz-38
Y54F10AM.4c	ceh-44
F44C8.9	nhr-184
F57C12.3	hlh-19
C05G6.1	nhr-76
C46F11.3
F46B6.7	ztf-7
ZK1025.10	nhr-245
H20J04.3
T12C9.1	nhr-273
W10C8.2	pop-1
T07C4.2	tbx-8
C06A5.4
T07F8.4
F49E8.2
ZK1025.9	nhr-113
ZC416.1
R08B4.2	alr-1
Y67D8A.3
R03C1.3a	cog-1
F13D11.2	hbl-1
F53B2.6	ham-1
W02C12.3f
W03D2.1ab	pqn-75
C08C3.3	mab-5
K03E6.1	lim-6
C09G9.6	oma-1
F14F3.1b	vab-3
F53H4.5
T01E8.2	ref-1
ZK593.4	rbr-2
ZC64.4	lim-4
F38B7.1a
C11G6.4a	nhr-28
F21G4.5
F56F11.3	klf-1
F58A4.7a	hlh-11
T19A5.4	nhr-44
R13H8.1a	daf-16a
C34E10.7	cnd-1
F18A1.2	lin-26
C17A2.1	nhr-257
F33D4.1a	nhr-8
H21P03.1	mbf-1
C17C3.8	hlh-26
W03F9.2a
K11G9.4	egl-46
C17D12.1a
F29G9.4	fos-1
F36D1.1
K06A1.4	nhr-22
F11A1.3a	daf-12
K10B3.5
Y53H1A.5
C09F5.3
F41B5.9	nhr-182
C26C6.1b	tag-185
R04A9.5
C33D12.1	ceh-31
ZC410.1	nhr-11
ZK546.5
M04G12.4b
C17E7.7	nhr-159
F53F8.1
C45E1.1b	nhr-64
T01G6.2	nhr-131
F36A4.14	nhr-78
Y59E9AR.5
F16B12.8	nhr-281
H16D19.3
C34B4.2
M163.2
F28H6.2
C02F12.5
F49E10.5	ctbp-1
F33D11.12
K06B4.7	nhr-197
C33H5.17
F53B7.2
F55H12.6b
R144.3
C16C2.1	ceh-5
K03C7.2b	fkh-9
F37B4.10
M02H5.6	nhr-98
C55C2.1
K11H3.4
C30A5.7b	unc-86
R03E1.4
C50B6.8	nhr-168
R07E5.5
T07C4.6	tbx-9
C52E12.6
F14A5.1	nhr-264
R08E3.4b
B0019.2
C01G12.1
F09F3.10	nhr-175
T03F6.2	dnj-17
T22H6.6	gei-3
Y38H8A.5
F38A6.3ae	hif-1
ZK686.5
C12D12.5
C13G5.1	ceh-16
K03A11.3	ceh-28
T07C12.11
Y17D7A.1	nhr-230
ZK643.8	grl-25
F52E4.8
Y37F4.6
C25A1.2	fkh-10
C29F7.5	fkh-4
R06F6.6
T22C8.4
Y48C3A.12
T01D3.2
R07H5.10
C09G12.1
F22A3.5	ceh-60
F09C6.9	nhr-116
T01G6.7	nhr-55
W07G1.3	zip-3
F25E5.6b	nhr-141
T19E7.2c	skn-1
AC3.10	spe-10
C18A3.8	hlh-14
M6.3	pha-2
F31A3.2	hlh-28
Y105C5B.29
Y48A6C.1
T07G12.12	him-8
Y41D4B.21	nhr-274
Y65B4BR.9	ceh-9
DY3.3	hlh-16
R13D11.8	nhr-270
F45H11.4	mgl-2
F40F9.7b
C07E3.6
C49C3.5
F57C9.4b
Y111B2A.10b
F19F10.5
F57A10.6	nhr-283
H32C10.3
C17C3.7	hlh-25
F07C3.10	nhr-36
Y73F8A.21	nhr-5
T27B7.2	nhr-225
W05B5.3b	nhr-85
F27D4.6
T01C1.2	mbr-1
Y66D12A.12
Y95B8A.7
ZK1037.5	nhr-247
C54D1.6	bar-1
Y39A1A.5	rabx-5
T26C11.6	ceh-21
T20F7.1
T09A12.4d	nhr-66
R13.2	R13.2
Y79H2A.3
C33G8.11	nhr-107
T23D8.8	cfi-1
Y53H1A.2
T05A10.1g	sma-9
VC5.5	nhr-135
Y59A8B.13
F22A3.1	ets-4
F48D6.3	hlh-13
C15C8.2	cky-1
F31E3.1	ceh-20
Y105C5A.15
K06B4.10	nhr-199
C52E12.1
T09A5.12
K02D7.2
R53.3b	egl-43
C26E6.2
C44B9.4	athp-1
T24H10.7b
E02H9.8	nhr-121
C48E7.3	lpd-2
M02H5.3	nhr-201
F16B4.1	nhr-177
R13A5.5	ceh-13
K08H2.8	nhr-32
VC5.6	nhr-286
Y56A3A.28
C34D1.5	zip-5
Y44E3B.1a	zip-4
T05C12.6c	mig-5
C01B7.1b
T22H9.4
F49E12.6
Y41D4B.26	nhr-146
Y46H3D.5	nhr-110
C17G10.4b	cdc-14b*
B0310.2
F21A9.2
T27B1.2
K08A2.5a	nhr-88
Y59E9AR.3	tbx-30
F41D3.3	nhr-265
R11G11.2b	nhr-58
C13C4.2	nhr-154
T05C1.4b
Y65B4BR.5b
C05D2.5	gak-1
C17C3.10	hlh-27
ZK757.4b
D1005.3
ZK177.3
R02C2.4	nhr-204
R151.8
F52F12.6	ekl-2
C37F5.1	lin-1
Y39A1C.3	cey-4
C33D12.7	ceh-30
C27B7.4	rad-26
C50B6.14	nhr-129
C07A12.5	spr-3
F16B12.6
F28B12.2c	egl-44
C40H5.5	ttx-3
ZK686.4
Y57A10A.31
F25D7.3	blmp-1
W08E12.1
ZK380.1	tbx-32
F57B10.1
W03C9.7	mex-1
ZC247.3	lin-11
Y39B6A.12b
C46E10.9
K11D12.12
F16H11.5	nhr-45
B0336.3
F19B10.9	sea-1
F40F8.7	pqm-1
C04F5.9
Y55F3BR.5
F55A8.1	egl-18
F28F9.1	zag-1
K01H12.3	nhr-38
K01B6.1	fozi-1
K04C2.6	med-2
Y47D3B.9
Y60A9.3
T24B8.6	hlh-3
Y104H12A.1	nhr-41
T14F9.4	peb-1
