# Supplementary material for: The transcription factor SKN-1 drives lysosomal enlargement during aging to maintain function
Source: PLoS Biol. 2025 Dec 5;23(12):e3003540. doi: 10.1371/journal.pbio.3003540 (PMC12694847; doi:10.1371/journal.pbio.3003540)
Supplement: S1 Data — (XLSX) [file pbio.3003540.s010.xlsx]

## Sheet: figure 1
B						D
	Non-Tubular lysosome	Mixed lysosome%	Tubular lysosome%			Day1	Day5	Day9
Day1	1	0	0			0.433739	1.13128	1.78876
Day5	0.1143	0.2571	0.6286			0.1357	1.26498	1.06774
Day9	0.4411	0.1765	0.3824			0.500496	0.910169	2.45975
						0.545184	0.535089	0.67517
						0.43034	0.774358	0.564783
						0.250583	0.582278	2.38259
						0.430334	0.572298	0.200408
						0.252566	0.54205	0.693921
						0.313815	0.858448	0.655875
						0.335715	0.858446	2.31829
						0.346666	0.317606	0.529414
						0.978282	0.338782	0.477439
						0.95001	0.341447	0.495658
						0.265946	0.355553	2.32106
						0.507324	1.32741	1.26755
						0.975966	0.923454	1.27396
						0.080278	0.595557	0.671049
						0.373749	1.94298	0.229329
						0.285589	1.11456	0.663816
						0.938891	0.835921	1.21136
						0.291443	0.681061	0.700799
						0.31273	1.12528	1.1092
						0.992996	0.32792	0.862713
						0.963711	0.840536	0.424393
						0.534677	0.900168	0.555137
						0.940083	0.412722	3.29525
						0.086321	0.295379	0.525129
						0.549937	1.07464	2.61944
						0.242778	0.273185	2.35814
						0.170945	0.916504	2.32941
						0.400311	0.940194	0.359649
						0.570736	0.290557	0.459773
						0.413084	0.446328	0.396859
						0.466176	0.453119	1.27526
						0.722742	0.41481	0.716014
						0.244654	3.05554	0.531625
						0.90148	0.874734	0.712824
						0.793312	2.06263	0.758853
						0.22575	1.36497	0.428918
						0.182291	0.382221	1.32639
						0.121057	0.183138	0.370914
						0.290382	0.435577	0.389007
						0.442229	0.542148	1.26253
						0.285575	0.527807	2.17526
						0.892558	0.369329	0.437073
						0.446278	0.471267	0.413661
						0.460442	0.67151	1.29747
						0.216586	1.38779	0.697006
						0.29375	0.419301	1.52374
						0.186685	0.763986	0.416227
						0.201536	0.419772	0.236615
						0.144964	0.262358	0.338202
						0.120922	0.985642	1.33862
						0.118201	0.778322	1.20882
						0.431066	0.304101	0.513578
						0.324916	1.32628	0.410865
						0.243992	1.16332	0.217759
						0.391994	1.57048	0.327193
						0.270018	3.83306	0.466099
						0.686413	1.3654	0.412819
						0.870888	1.94314	1.5619
						0.231394	1.00666	0.202624
						0.310625	0.460077	0.469031
						0.335795	2.2299	2.2858
						0.577609	0.833028	0.306522
						0.401985	0.394817	1.25022
						0.927069	0.301227	2.2211
						0.563179	0.305772	0.289386
						0.813959	1.33052	1.46216
						0.448115	0.704043	2.33031
						0.942544	0.945285	0.656201
						0.274547	0.6769	1.88522
						0.422712	0.404438	2.31496
						0.62761	0.408696	1.36566
						0.244452	0.945463	0.401508
						0.421489	1.15247	2.31291
						0.293228	1.3577	1.02174
						0.206432	0.444881	0.565859
						0.354603	0.73171	2.41189
						0.249284	1.28737	0.582889
						0.404773	2.49027	0.511046
						0.699071	2.682	0.692866
						0.967686	1.30226	2.56994
						0.34623	1.21011	0.451976
						0.519544	0.836974	0.434594
						0.960503	1.23767	0.394379
						0.240616	1.40185	0.298661
						0.44109	1.82665	0.684811
						0.660619	0.574059	0.508483
						0.896098	0.583508	0.596514
						0.384924	2.64525	0.362972
						0.341289	3.22046	1.93218
						0.262885	1.43974	1.39656
						0.68116	0.832382	1.1809
						0.938186	1.26752	0.89777
						0.327777	2.32493	0.966731
						0.918165	0.998854	1.10617
						0.741292	1.21241	0.709626
						0.359284	1.32263	0.937694
						0.476813	1.31344	0.671511
						0.137474	1.5534	0.638847
						0.257031	2.75663	0.762261
						0.715532	0.861084
						0.321143	1.81394
							2.66254
							1.73991
							1.28428
							0.743231
							1.58708
							1.43521
							2.36636
							1.84193
					mean	0.465612	1.07383	1.007
					SD	0.262513	0.72	0.73

## Sheet: figure 2
A
	control			mean	SD		NAC			mean	SD				H							J
Day1	1	1	1	1	0		0.95	1	0.93	0.96	0.036				control RNAi	vha-2 RNAi	vha-3 RNAi	vha-7 RNAi	vha-18 RNAi	unc-32 RNAi		control	LLOME
Day5	0.92	0.91	0.89	0.91	0.015		0.95	0.95	0.91	0.94	0.023				0.550545	2.16122	1.54342	1.51983	1.95477	2.23138		0.24	1.33
Day9	0.75	0.75	0.66	0.72	0.052		0.86	0.87	0.82	0.85	0.026				1.12541	1.38573	1.29402	1.18209	2.96752	1.46103		0.21	2.04
															0.197962	0.961072	1.39434	0.620854	0.831099	1.58986		0.46	1.79
															0.624396	1.64755	1.1011	1.05296	2.02657	1.65926		0.44	1.57
	C						D								0.189091	2.71159	2.10089	0.772695	1.92904	2.3743		0.7	3.26
control			NAC					control	TBHP						0.599739	0.989011	1.71039	0.374637	0.576034	1.4317		0.92	1.39
Day1	Day5	Day9	Day1	Day5	Day9			1	0.463646						0.152197	0.838142	1.90061	0.443466	1.04169	2.27097		0.7	1.57
0.517253	2.02505	1.2813	1.88063	1.33529	0.984199			1	0.360544						0.280979	0.957878	0.984865	0.468295	0.79091	1.74514		0.7	2.59
0.56036	2.77681	1.5534	1.38892	1.06124	0.836767			1	0.465064						0.122394	0.785465	0.437874	1.0182	0.921658	1.32722		0.69	0.16
0.670515	1.3884	1.48337	1.63798	1.87454	1.24187		mean	1	0.43						0.37375	2.48374	1.36894	1.01819	1.90976	0.707236		1.16	1.58
0.530823	1.08682	2.45926	1.11114	2.45718	0.653478		SD	0	0.06						0.211091	0.436534	1.67451	0.397345	1.3348	0.925378		0.75	2.52
0.642577	0.915302	1.63147	0.878052	2.15833	0.74911										0.460002	0.402887	0.210021	0.655618	0.393846	0.763494		0.15	1.51
0.450203	0.514415	1.4627	1.84551	0.458675	0.836766										0.251441	1.18829	0.94363	0.421468	0.936657	2.32454		0.33	2.58
0.542797	0.27743	0.936861	2.19674	0.925767	0.672514			F							0.284161	1.16205	0.870907	0.397345	2.55036	1.85477		0.4	0.93
0.862085	0.405853	1.76466	1.56454	1.59384	1.12012			TBHP: 0h	1.5h	3h	4.5h	6h	7.5h		0.306594	3.40728	1.34816	0.658447	0.862089	1.48224		0.39	0.3
0.117964	0.242661	1.21241	1.30751	2.31329	0.835004			0.38	1.67	2.22	1.12	3.49	2.65		0.558739	1.40259	0.928946	0.769851	1.56862	1.22923		0.69	1.63
0.462976	0.772691	1.2744	1.63638	1.3395	0.203658			0.47	0.35	0.84	0.53	0.86	0.51		0.238008	1.19202	1.7234	1.24027	1.01561	1.22638		0.48	0.75
0.883645	0.538539	1.60737	1.43044	0.441392	0.370568			0.38	0.99	0.7	0.52	0.51	1.3		0.257106	1.1474	1.80344	0.864221	1.95254	1.05932		0.62	1.78
0.486123	0.238406	1.95409	0.913173	0.564	0.73836			0.85	0.73	0.38	0.85	3.36	1.24		0.260989	1.83745	0.920897	0.585369	1.4667	1.04688		0.34	1.14
0.335259	0.434035	1.7727	1.00577	0.895039	1.83987			0.55	0.75	1.01	0.54	1.13	0.52		0.678476	1.52791	1.60165	0.319292	0.719302	0.617833		0.99	1.11
1.25227	0.900223	1.65328	1.87745	0.674349	0.886995			0.32	0.34	0.98	0.46	1.37	0.5		0.246508	0.70249	1.54771	0.659019	1.06957	1.08121		1.19	0.68
0.510125	0.361695	2.61425	1.97962	0.343306	0.773278			0.42	0.52	0.23	0.56	1.6	0.95		0.204186	1.48759	0.892931	0.574724	2.57022	2.13997		0.44	1.96
0.178993	0.140262	0.949663	1.18777	0.354035	0.905818			0.34	0.28	0.48	1.06	1.31	1.06		0.678172	0.706604	1.14251	0.587756	0.241243	0.528069		0.89	1.28
0.424393	1.31223	0.451588	1.16222	0.316102	0.63682			0.82	1.06	0.68	0.78	1.49	0.82		0.436964	1.56197	0.208478	1.04601	0.751319	0.48386		0.98	1.26
0.733041	0.584928	0.647279	1.24045	0.487585	0.8415			0.62	0.55	1.07	1.04	0.38	0.3		0.31817	1.49424	0.228676	0.700909	1.85842	0.904403		1.68	2.67
1.05455	0.285663	1.50176	1.67628	0.371472	1.12903			0.4	1.91	0.19	1.55	0.59	0.88		0.899156	1.3487	0.375079	0.421464	0.968146	1.32315		0.48	2.39
0.549778	2.11464	0.780544	0.968524	0.760171	1.09302			0.59	2.01	0.27	0.68	0.4	1.12		0.5694	1.37934	0.566246	1.27111	1.08426	0.719306		0.55	1.4
0.459758	0.466097	0.508262	0.574726	0.557414	1.50466			0.31	1.22	1.49	1.47	0.52	0.94		0.675305	0.698865	0.409071	0.939123	0.83054	0.126696		0.29	1.21
0.497265	0.230571	1.03201	0.495467	0.511341	0.593182			0.21	0.52	1	1.06	2.56	0.29		0.529845	0.472042	1.57927	0.557599	0.14818	0.708322		0.22	1.29
0.498336	0.578487	1.19538	0.249548	0.706997	0.585142			0.47	0.79	0.8	0.8	0.4	0.59		0.689471	1.73616	1.68795	0.670483	0.321551	1.3932		1.89	0.99
0.753398	0.211563	1.46102	0.402302	0.681791	0.659089			0.23	0.26	2.86	2.73	0.15	0.83		0.865894	0.834709	1.23218	0.444445	0.588282	0.940412		0.76	0.54
0.75554	0.526423	1.48538	0.479134	0.646912	0.27864			0.24	0.16	0.79	1.93	1.45	2.4		0.511188	1.29805	1.9856	1.11465	1.81358	0.543348		0.82	0.34
0.833038	0.61237	0.874841	0.574716	0.375925	0.36223			0.7	0.7	1.29	0.69	0.53	0.41		0.332066	0.616016	1.69086	1.07411	1.5342	0.531561		1	0.38
0.471874	0.505546	1.02272	0.410468	0.505875	0.67517			0.42	0.19	1.04	0.44	0.3	0.55		0.416144	0.682488	1.06775	0.69392	1.66032	0.334369		0.74	2
0.446675	0.564081	1.78422	1.22688	0.944762	0.590503			0.37	0.15	1.29	0.37	1.15	0.73		0.269625	1.52781	1.41218	1.6987	1.32307	0.292572		0.14	2.5
0.780957	1.81109	1.05592	0.697657	1.13572	0.692312			0.27	0.47	1.86	1.42	2.08	0.81		0.377477	1.41047	1.1573	0.842111	0.530826	0.862681		0.43	0.69
0.714344	2.44484	1.89845	0.456585	0.516543	0.598673			0.32	0.18	0.92	0.53	0.66	0.57		0.539699	0.318228	0.528132	0.34937	1.41207	0.530855		0.34	1.18
0.313095	1.39552	1.63635	0.782665	0.843995	0.505903			0.37	0.86	0.21	1.39	1.07	2.85		0.318229	0.81615	0.985075	0.338782	0.280181	0.38718		0.6	1.36
0.612575	0.411377	2.34826	1.27158	0.300901	0.586437			0.27	0.23	0.91	0.67	0.64	1.08		0.304195	0.605944	1.96328	0.895651	0.807809	0.47465		0.45	0.49
1.03717	0.58111	1.03654	0.858101	2.4198	0.403909			0.84	0.21	1.88	0.77	1.1	0.49		0.215669	0.470059	1.20552	0.664124	0.579516	0.720687		0.11	0.78
0.293881	0.880111	2.02657	0.542796	0.839598	0.521511			0.83	0.39	0.49	2.64	1.13	2.31		0.423477	0.931648	1.43973	0.45978	0.593118	1.38394		0.26	2.96
0.317728	1.36842	0.963451	0.995396	0.808211	0.506606			0.61	0.65	0.37	0.78	0.86	1.88		0.377938	0.425798	1.29507	0.819525	0.781946	0.514221		0.48	0.87
0.146224	0.8167	1.20218	0.806616	0.532156	0.229181			0.36	0.87	0.68	1.65	0.99	0.65		0.412539	0.33774	1.16534	0.879834	1.24754	0.77448		0.35	0.53
0.221029	0.695711	0.91124	0.892428	0.622621	0.815629			0.24	0.7	0.22	0.38	0.18	0.56		1.27751	0.310068	1.06774	0.871417	0.755577	0.575185		0.15	2.01
0.215816	1.20569	0.625302	0.296943	0.339782	1.09086			0.41	0.69	0.32	0.61	0.61	1.32		0.811993	1.32239	1.21011	2.59704	0.693321	0.701205		0.06	1.12
0.279156	0.580136	1.0483	0.852518	1.5507	1.06929			0.2	0.65	0.78	0.53	1.7	0.59		0.430964	1.02357	1.74628	1.42106	0.582999	1.79782		0.56	3.96
0.191575	0.670015	0.674349	0.664524	1.30378	0.923853			0.36	0.62	0.51	2.02	0.81	0.19		0.621259	0.540492	1.68773	0.668734	0.450112	0.777279		0.39	0.12
0.155088	0.420434	0.58648	0.667322	0.875572	1.05404			0.41	0.84	0.24	0.66	0.62	0.19		0.307118	0.601866	0.895532	0.500649	0.555134	0.463774		0.3	2.39
0.275633	0.485929	1.0345	0.360004	0.8327	0.631329			0.15	0.87	0.24	0.45	2.76	0.25		0.903305	0.839099	1.26522	0.842937	0.81307	0.328351		0.61	0.44
0.922571	0.422149	0.885844	0.591491	0.341709	1.24227			0.24	0.75	0.67	0.64	0.2	1.54		0.319785	1.13525	1.16534	1.06171	0.794623	2.12624		1.16	4.58
0.181495	2.38095	0.574727	0.575922	0.267164	0.754458			0.28	0.5	0.48	1.37	0.79	0.82		0.671047	2.04322	1.40644	0.442228	0.506354	1.53627		0.52	0.25
0.364184	1.23055	1.14591	0.646565	1.47074	1.46813			0.31	0.42	0.66	0.2	1.63	0.56		0.48532	1.75677	1.20552	0.39474	0.290384	0.946838		0.59	1.7
0.544466	2.13122	1.36976	0.514442	1.17659	0.98346			0.32	0.59	0.67	1.2	0.88	0.78		0.459783	0.329396	1.51551	0.548402	1.17605	0.600151		0.55	0.42
0.618153	1.80602	0.625817	0.408696	0.977036	2.01179			0.23	0.15	1.57	0.44	2.26	0.77		0.961745	0.704516	1.30196	0.188751	0.647377	0.824345		0.4	1.31
0.846001	0.304763	0.666087	0.741789	1.96764	1.38797			0.33	0.55	0.34	0.22	1.58	1.57		0.514808	1.05456	0.482207	2.0005	0.382311	0.443361		0.68	0.62
0.882781	1.36684	1.49271	1.19339	0.735029	0.481696			0.28	0.62	0.16	0.96	0.87	1.11		0.669283	1.77347	0.30999	1.86704	0.650087	0.898725		0.47	0.56
1.07594	0.551113	0.601218	0.415845	1.43376	1.08408			1.06	0.67	0.58	1	0.45	3.57		0.424397	0.313623	1.51551	1.81304	0.275982	0.506384		0.39	0.65
1.06894	3.29728	1.771	0.554298	1.79312	1.61509			0.4	0.3	0.5	0.85	0.93	0.45		0.835656	1.62625	0.897823	2.3754	1.28857	0.58634		0.47	0.2
1.10267	1.1679	1.84266	1.22344	0.252884	0.913803			2.14	0.51	0.15	1.34	0.93	1.17		0.532023	1.10493	0.858782	3.27617	1.3164	1.47732		0.56	1.59
0.682303	1.37349	1.63407	0.905819	0.624148	0.607799			0.43	0.5	0.75	1.99	0.41	0.85		0.754101	0.483622	1.23996	1.5796	1.06256	0.902006		0.23	1.11
0.802295	0.393876	1.25066	0.557849	1.39085	0.27749			0.59	0.58	0.53	0.85	0.32	3.91		0.610041	1.34716	0.985079	1.45213	0.382523	1.15553		0.53	0.28
0.480539	1.80046	1.1005	0.347105	0.709983	1.06659			0.38	0.5	0.24	0.71	0.47	1.2		0.395925	0.876142	0.895523	2.00199	0.782754	0.788956		0.26	0.76
0.679294	0.427142	1.06786	0.282463	0.305607	1.01953			0.64	1.54	0.41	1.54	1.65	1.38		0.680223	0.460525	1.1045	1.92048	2.10742	0.793973		0.74	0.68
0.494905	0.659868	1.13527	0.371897	0.248747	1.94496			0.32	1.17	0.37	0.89	1.07	1.56		0.323284	0.383825	0.578651	1.15529	0.856692	0.319296		0.45	0.29
0.651357	0.473453	0.894023	0.332049	0.462222	0.199849			0.38	0.74	0.57	0.64	2.91	2.26		0.515266	1.05129	1.42941	1.17886	0.978002	0.813843		0.51	0.93
0.452684	0.460082	2.46849	0.354188	0.437077	0.988166			1.1	1.93	2.84	1.18	3.18	0.5		0.773522	1.7661	1.01265	2.47982	0.613629	0.499163		0.51	0.81
0.425193	0.627349	1.02174	0.379864	0.846126	0.932482			0.76	1.11	1.88	0.64	1.13	1.82		0.175614	0.624216	1.2216	2.3465	0.506609	0.293475		0.4	0.98
0.190918	1.67321	0.862806	0.478155	0.203139	0.878368			0.45	2.95	1.21	1.19	2.23	2.98		0.633851	1.18031	1.13662	1.80614	0.372198	0.161833		0.3	0.58
0.716058	2.34557	0.406493	0.677383	0.564128	0.635249			0.3	1.56	1.23	1.61	1.68	1.63		0.485518	0.705833	0.458098	1.71282	0.802228	0.749275		0.55	0.44
0.901112	0.295417	0.728298	0.555191	0.197294	0.636816			0.16	0.63	1.45	1.56	0.45	3.93		0.167348	0.391133	1.51551	1.25325	0.948804	1.02316		0.96	0.59
0.913236	2.20734	0.780985	0.507818	1.19202	0.414086			0.81	2.16	1.8	1.71	2.06	2.53		0.561958	1.47513	0.991973	1.34501	2.81603	0.971716		0.33	0.81
0.396685	2.08163	0.590608	0.896097	1.9186	0.803079			0.3	1.73	2.91	0.79	0.81	2.82		0.424661	1.05154	0.557985	0.846995	0.654555	0.269092		1.24	0.53
0.968625	1.20929	0.885471	0.371896	1.61237	0.545841			0.39	1	3.02	1.06	1.37	2.33		0.40835	1.12888	1.41447	1.23992	1.04169	0.726572		1.11	0.9
0.443091	1.26245	1.05991	0.495864	1.74595	0.799944			0.38	1.21	0.74	1.41	1.41	1.56		0.732777	0.651357	1.68772	0.379579	0.793715	0.701249		0.17	1.58
0.35564	2.09586	1.01298	0.298846	1.48141	0.500356			0.52	1.67	1.33	1.86	1.29	1.83		0.434237	0.638586	1.13893	1.07914	0.820938	0.330567		1.73	0.91
0.210118	1.47223	0.841197	0.54235	1.17007	0.508198			0.63	1.55	0.96	0.69	1.93	3.33		0.606256	1.42366	1.26752	1.25403	0.456143	1.15132		0.48	0.59
0.936827	0.880868	0.837654	0.288894	0.795647	1.88062			0.26	2.04	1.19	1.12	0.88	0.65		0.354412	0.294416	1.7364	0.636817	1.70078	0.376567		1.49	2.03
0.834999	0.96345	0.977555	0.587497	1.14243	1.5326			0.23	1.38	1.95	1.33	1.06	2.35		0.447012	0.54235	1.94892	0.953656	0.549777	0.455493		1.74	0.45
0.637539	2.13951	1.03201	0.35914	0.875997	0.823067			0.46	1.81	1.03	0.4	1.61	1.81		0.257827	1.36729	1.34503	2.69807	1.2303	0.358007		0.36	2.12
0.637542	0.637869	0.656133	0.318779	0.565855	0.590337			0.25	1.54	0.36	0.9	2.29	2.22		0.919565	1.10566	1.31373	1.68773	0.55728	1.07911		0.49	0.35
1.1064	1.23019	0.423697	0.596946	0.795731	0.613042			0.77	1.51	0.42	1.09	0.71	1.73		0.469364	2.76443	0.654805	1.39611	0.943689	2.98589		0.87	0.18
0.780541	1.03274	0.35949	0.200261	1.52288	1.81997			0.32	1.05	0.6	0.36	0.46	0.54		0.882046	0.462966	1.41055	0.814633	0.670517	1.73356		0.62	0.83
0.847394	0.825814	0.32974	0.927015	0.481725	0.878056			0.36	0.86	1.21	0.32	1.48	2.01		1.20222	0.347229	0.669409	2.32171	1.05362	1.01459		0.63	2.76
0.689781	1.10739	0.223133	0.312728	0.394382	1.50706			1.61	1.19	0.51	0.32	1.03	1.79		0.196365	1.83387	0.337626	1.23656	2.25495	1.19423		0.53	1.52
0.450586	0.701004	0.381184	0.318228	0.664451	0.387942			1	0.75	2.49	2.24	1.97	2.38		0.249759	0.829611	1.10565	2.26327	0.748055	0.397884		1.43	1.01
0.387495	0.798313	1.21403	0.29801	0.581393	0.558077			0.45	0.79	1.59	1.16	1.8	0.4		1.11424	1.51684	1.75816	0.628242	0.777147	1.4859		0.75	1.81
0.269228	1.5632	0.976225	0.538539	0.977036	0.434062			0.8	0.47	1.92	2.35	3.18	0.82		0.494905	1.59183	1.86389	1.55843	0.697728	1.79723		1.08	0.42
0.47562	0.855334	1.29313	0.234147	1.05902	0.580769			0.87	0.83	2.16	1.03	1.83	0.5		0.494455	0.912194	0.767401	1.09269	0.405475	0.67999		1.2	0.76
0.339727	0.474071	0.913172	0.326388	1.39772	1.10104			1.1	0.23	0.41	1.1	0.76	0.87		0.317673	0.4784	1.48352	1.44893	0.916723	1.0449		0.19	0.32
0.592608	0.698191	1.43681	0.280178	0.88547	0.431042			2.06	0.35	2.49	1.84	2.1	2.32		0.365541	0.768863	1.49269	1.19279	3.54202	0.428676		1.33	1.52
0.610996	1.37296	0.517255	0.498097	1.58622	0.395768			1.56	1.75	0.52	1.16	1.33	3.63		1.15193	0.458468	0.483951	1.19815	1.40347	3.46892		0.77	1.57
0.874097	0.527899	0.79185	0.574725	0.471269	1.06666			0.93	1.01	1.22	2.27	0.32	2.65		0.372051	0.916728	0.532765	0.945233	1.02991	0.675433		0.56	0.53
0.472043	0.483907	1.13987	0.531306	0.351637	0.513733			0.75	0.64	0.21	1.34	0.5	3.18		0.380521	2.12152	0.652415	2.11821	1.34257	1.55935		1.23	0.5
0.823068	0.507322	0.844525	0.259009	0.485518	0.412578			1.54	0.5	0.51	1.22	0.44	3.94		1.19637	1.18132	0.816679	1.14778	0.835839	1.82897		1.71	0.36
0.118856	1.29472	1.07761	0.259268	0.436347	1.16603			0.82	0.48	0.89	2.3	3.38	2.9		0.254547	1.00065	1.24932	1.10813	0.98342	1.29251		1.15	1
0.58537	0.851444	1.14945	0.516234		1.19615			0.53	0.4	0.17	1.31	2.46	0.63		0.506613	0.875567	1.74717	1.20733	0.546293	1.88039		1.07	1.02
0.823067	2.27812	0.568581	0.732329		0.514683			0.74	0.45	0.65	3.31	0.92	4.19		0.48852	0.767164	0.798526	1.03651	0.783668	2.05688		0.27	2.22
0.695352	0.720451	0.707397	0.873585		0.390247			1.03	0.87	0.57	2.64	0.26	1.64		0.245317	0.600385	1.9095	0.30476	1.39386	0.656994		0.25	0.84
0.560167	1.20645	1.15757	1.01382		1.02373			0.93	0.77	0.99	1.28	1.51	1.46		0.741863	0.822757	0.941459	0.482822		1.18632		0.28	0.86
0.404605	1.47887	0.724656	0.947373		1.22688			1.2	0.67	1.38	2.89	1.03	2.81		1.11644	2.38349	1.51239	0.349631		0.622782		0.26	1.59
0.427083	0.691028	1.11286	0.581393		0.531623			0.93	0.46	1.93	2.91	3.08	1.6		0.502887	1.25082	0.844497	0.313651		0.583705
1.13796	1.32415	0.510545	1.08027		0.247453			0.99	0.51	1.91	0.89	1.96	3.29			0.400262	0.672303	0.782222		0.612842		mean: 0.65	1.2254
0.348668	0.455622	1.0164	0.96554		1.07282			0.98	0.73	1.13	1.56	1.19	0.59					0.300925		2.09235		SD: 0.41	0.848063
0.343301	0.897004	0.81249	0.567061		0.723729			0.49	0.43	2.26	0.93	0.66	0.82					0.194951		0.836122
0.731051	1.78866	1.0294	0.339727		0.630074			0.36	0.82	0.2	1.08	0.82	0.85					0.509044		0.799345
0.472044	0.327277	0.472298	0.352739		0.906493			0.34	0.69	1.37	1.6	1.42	1.65					0.445965
0.259793	0.458188	0.609209	0.619683		0.755128			0.36	0.76	1.57	1.15	3.89	1.41					0.806418
0.197788	1.05012	0.899132						0.65	0.87	2.47	2.23	1.41	3.8					1.11752
	0.742715	0.411761						0.6	0.77	0.44	0.7	0.86	0.72					0.572733
	0.795396							0.88	0.83	2.59	0.5	0.41	2.23					1.00976
	1.26288							1.02	0.89	1.71	0.34	0.38	1.05					0.603467
	2.46515							0.3	0.76	1.06	0.17	0.52	0.5					1.09269
	0.548397							1	0.61	0.25	0.29	0.51	0.51					1.09837
	0.952517							0.87	0.52	0.55	0.39	2.2	0.66					1.91221
	0.356324							0.54	1.12	1.94	0.98	1.47	0.8
	0.696059							0.93	2.23				1.85		mean: 0.51	1.08042	1.16514	1.04362	1.04375	1.03288
	1.26962														SD: 0.27	0.605635	0.463265	0.617696	0.640928	0.633182
	0.454459						mean	0.600693	0.854554	1.0408	1.1322	1.2774	1.49347
	0.542798						SD	0.384243	0.539592	0.743253	0.683901	0.855879	1.033
	0.495329
	0.698918
mean: 0.58	0.992969	1.08557	0.749671	0.904253	0.828399
SD: 0.27	0.653524	0.497615	0.454178	0.553481	0.402592

## Sheet: figure 3
		C				E						F							H
control		TBHP			control RNAi			skn-1 RNAi				control RNAi	vha-2 RNAi	vha-3 RNAi	vha-7 RNAi	vha-18 RNAi	unc-32 RNAi		WT	skn-1 gof
control RNAi	skn-1 RNAi	control RNAi	skn-1 RNAi		Day1	Day5	Day9	Day1	Day5	Day9		0.856039	1.37458	1.36721	1.72893	1.30761	1.36745		0.27	1.71
0.23	0.58	3.04	0.66		0.389459	2.32307	1.39927	0.890508	0.846263	0.870543		1.37488	1.37748	1.2901	1.51057	1.24668	1.39819		0.73	1.24
0.12	0.49	1.8	1.08		0.880976	2.27588	0.788523	0.471057	0.584502	0.483026		1.33605	0.911111	1.22971	1.46165	1.18043	1.22868		0.62	0.27
0.43	0.42	1.86	0.35		0.603904	1.21961	1.01561	0.418164	0.481154	0.645218		1.44269	1.30217	1.30767	1.83726	1.06606	1.28949		0.27	4.1
0.57	0.62	0.32	1.13		0.402119	1.37957	1.45087	0.763608	2.08813	0.557866		0.988768	0.9907	1.4939	1.51914	1.525	1.34934		0.24	2.09
0.49	0.81	0.49	0.35		0.720107	1.00412	1.22302	0.499567	1.40409	0.592096		0.837077	1.12892	1.58889	1.01353	1.5256	1.42802		0.12	0.17
0.32	0.57	1.98	1.12		0.523456	0.92974	0.516999	0.115698	1.64295	0.508058		1.33502	1.01389	1.09318	0.683152	1.12609	1.19843		0.2	2.01
0.54	1.01	1.94	0.44		0.207689	0.91646	2.71986	0.187657	1.74629	0.608021		0.862681	1.01292	1.14173	1.49088	1.35048	1.66938		0.31	3.86
0.33	0.76	1.1	1.03		0.78399	0.587755	1.09428	0.114566	0.867979	0.555827		0.977415	1.44928	1.07283	0.90308	1.48859	1.54795		0.34	3.29
0.19	1.03	1.21	0.78		0.760923	0.459781	1.47465	0.446986	1.03559	1.2621		1.16467	1.00103	0.993841	1.16733	1.2468	1.50634		0.21	2.48
0.49	0.83	2.17	0.92		0.281276	1.43807	1.27906	0.659466	0.58898	0.362465		1.38068	0.922162	1.28617	1.26969	1.35048	1.18641		0.77	1.59
0.98	0.57	0.82	0.28		0.395364	1.06716	1.55395	0.551111	0.86108	0.70832		0.982186	1.25405	1.25483	1.47578	1.12615	1.22971		0.77	2.88
0.75	0.27	3.92	1.63		0.291511	1.81943	1.01275	0.690437	0.511359	0.652354		0.890942	0.88593	1.67005	1.67464	1.18502	1.28364		0.57	0.55
0.51	0.53	1.95	0.84		0.643682	1.2314	0.868068	0.651432	0.361273	0.47383		0.802295	1.56715	1.17711	1.59728	1.10894	1.34952		0.72	2.46
0.18	0.78	1.39	0.46		0.649757	1.83099	1.36641	0.491003	0.302053	0.693252		0.862742	1.13665	1.21884	1.84668	1.48696	1.29034		0.84	1.66
0.38	0.93	2.05	0.58		0.323282	0.630154	1.31282	0.481977	0.604936	0.691202		0.929046	1.04994	1.15682	1.58472	1.34952	1.22971		0.7	0.67
0.28	0.28	1.6	1.2		0.301731	1.53358	1.49662	0.75419	0.506384	0.885081		0.989493	1.05984	1.39595	0.876027	1.48895	1.48835		1.8	0.28
0.45	0.33	1.12	0.23		0.237786	0.797337	1.17029	0.420707	0.34544	0.713428		0.814372	1.22959	1.56969	1.5247	1.12524	1.14517		1.4	0.26
0.24	0.82	4.71	1.29		0.289756	1.12903	0.600151	0.139923	0.985466	0.700139		0.99378	1.36757	1.30429	1.34934	0.883152	1.59088		0.48	0.94
0.75	0.61	1.02	1.63		0.33763	0.856824	0.616221	0.206846	0.378692	0.711127		0.922041	1.24686	1.24245	1.22862	0.944082	1.49076		0.42	2.06
0.76	0.6	0.48	1.24		0.39247	0.857353	1.0031	0.124571	0.325925	0.579327		1.22971	1.22669	0.935386	1.28895	0.985749	1.59106		0.34	2.01
0.65	0.86	2.58	0.78		0.204297	0.660166	1.24209	0.371237	0.583064	1.29163		0.814432	1.14457	1.36757	1.22868	1.22675	1.36757		0.2	0.62
0.41	1.14	2.35	0.24		0.275981	0.437253	0.437252	0.515169	0.367407	0.687543		0.98756	1.06552	1.52862	1.12524	1.12524	1.4276		0.24	1.33
0.94	0.79	0.67	0.66		0.268456	0.744337	0.686683	0.256806	0.512767	0.521511		0.920652	1.12524	1.12573	1.16824	0.98756	1.59088		0.17	0.77
0.5	0.39	0.37	0.12		0.410032	0.613297	0.449375	0.57411	0.308845	0.398052		0.824155	1.22995	1.22971	1.21655	1.12464	1.3378		0.12	3.48
1.89	0.52	0.83	0.21		0.230818	0.332584	0.334705	0.616109	0.165085	1.05722		0.746014	1.18502	1.34746	1.34746	1.22856	1.2468		0.25	1.87
0.25	1.1	0.49	1.04		0.243724	1.31367	1.01829	0.438409	0.333485	1.02298		0.777415	1.00568	1.24686	1.12464	0.98756	1.59143		0.27	1.91
0.34	0.67	0.74	1.02		0.329741	0.264495	1.28461	1.1491	0.163245	0.668739		0.999275	1.28949	1.12603	0.985809	1.10181	1.35048		0.07	1.51
0.4	0.87	0.53	0.48		0.287364	2.86946	0.983467	0.39294	0.511	0.315033		1.06534	1.36763	1.00568	1.18629	0.987742	1.18647		0.14	1.54
0.24	1.03	0.33	0.64		0.351894	2.75092	3.10567	0.38377	1.06098	0.234148		0.885085	1.18502	1.05821	1.06425	1.34952	1.36763		0.49	1.84
0.22	1.18	0.26	0.79		0.7208	3.58123	1.3301	0.640122	1.80569	0.528961			1.10181	1.12573	1.22856	1.49076	1.53164		0.3	1.51
0.58	1.42	0.65	0.9		0.41253	0.438229	1.26265	0.956718	1.25388	1.00311			1.22971	1.16818			1.41643		0.67	0.95
0.66	0.53	0.41	1.02		0.373852	0.493006	0.6776	0.504113	0.559419	0.280363				1.22832			1.47107		1.58	0.4
0.49	0.6	0.32	0.35		0.24924	0.980998	1.41637	0.347717	0.99025	0.625554									0.58	0.54
0.49	1.26	0.91	0.14		0.307463	0.443617	1.0666	0.153092	0.506375	0.31222		mean: 1.00	1.16994	1.25299	1.31315	1.21638	1.3862		0.62	0.27
0.49	0.74	0.47	0.32		0.629717	0.481932	1.44304	0.725823	1.51913	0.515167		SD: 0.20	0.165711	0.176418	0.283052	0.187601	0.142052		0.51	0.62
0.24	1.3	0.56	0.68		0.643373	0.967455	1.19207	0.185117	1.07222	0.941822									0.49	0.94
1.12	0.14	0.61	0.2		0.36364	0.358	0.897004	0.384696	1.20221	0.478209									0.5	2.42
0.89	0.62	1.05	0.51		0.851871	1.12391	1.51779	0.22809	1.25227	0.34838									0.53	1.78
0.53	0.51	0.31	0.23		0.387139	0.430851	0.478401	0.313419	0.643016	0.4896									0.46	2.37
0.54	1.26	0.39	1.21		0.360097	0.402308	1.04793	0.520637	0.473685	0.558185									0.29	1.64
0.69	1.03	0.98	0.33		0.162834	0.562999	1.0935	0.273337	2.51313	0.595571									0.3	1.58
1.01	0.51	2.83	0.78		0.532159	1.11818	1.06501	0.343935	0.810199	0.170023									0.61	0.63
0.23	0.2	1.63	0.3		0.298186	2.48978	0.607498	0.173949	0.68099	0.295745									0.18	1.34
0.35	0.35	1.57	0.24		0.819923	0.496052	0.926405	0.176341	0.846763	0.968971									0.89	0.63
0.39	1.2	1.06	0.74		0.470424	1.53403	0.586334	0.274386	0.66004	0.810297									0.62	0.54
0.34	0.88	0.31	0.47		0.160001	1.6115	0.84026	0.083526	0.579323	0.507624									0.75	1.34
1.44	1.09	0.16	0.19		0.266968	0.671045	0.238628	0.065738	1.49222	0.273955									0.32	1.3
0.48	0.22	0.24	0.63		0.36683	0.520639	0.640474	0.761905	1.55176	0.403074									0.25	1.49
0.31	0.13	1	0.55		0.119914	0.42455	0.147307	0.444444	0.712665	0.933749									0.18	1.85
0.72	0.6	2.26	0.31		0.269803	1.16064	0.325405	0.35025	0.597719	0.293737									1.37	1.2
0.55	0.48	1.91	0.61		0.077162	4.22364	0.824486	0.769306	0.450329	0.348569									1.53	0.28
0.68	1.52	1.34	1.22		0.23508	2.95731	0.454997	0.143914	0.903725	0.681468									0.74	3.37
0.47	0.74	1.27	0.75		0.311311	0.945237	0.581112	0.319027	0.531917	0.881213									0.15	2.19
0.6	0.77	2.69	1.27		0.284268	4.70072	0.546346	0.566517	0.355553	0.582033									0.74	1.28
1.02	0.36	1.17	1.45		0.122132	0.379165	2.75683	0.235105	0.331854	0.249242									0.72	0.4
0.66	0.58	0.44	0.77		0.216165	3.13597	2.9401	0.220941	0.283459	0.733661									0.65	0.38
1.71	0.21	3.27	1.38		0.127117	2.19114	0.753534	0.194181	0.39912	0.371581									0.25	1.26
0.49	0.36	2.07	0.49		0.194659	1.16379	0.481979	0.177924	0.806616	0.183789									0.28	2.59
0.49	0.65	2.07	1.37		0.19179	0.891722	1.29178	0.416591	0.752731	0.212168									0.46	0.49
0.95	0.5	1.76	1		0.624997	0.595281	0.857032	0.776981	3.06815	0.385496									0.65	1.96
1.44	0.49	1.59	0.75		0.33955	0.404031	1.73413	0.386189	1.8806	0.279153									0.52	0.7
0.8	0.45	1.86	1		0.700317	0.259558	0.965526	0.468742	0.336038	0.540581									1.38	0.82
0.41	0.27	1.72	0.8		1.6207	0.437379	0.559292	0.625466	0.269621	0.768911									1.78	0.85
0.5	0.82	1.06	0.57		0.39807	0.386539	1.1325	0.571358	0.520913	1.77101									0.45	1.93
0.36	0.39	2.4	0.57		0.470056	2.4036	0.539027	0.159616	0.32593	0.269227									0.74	0.7
0.49	0.76	2.9	0.8		0.271024	0.587065	1.57169	0.225276	0.800366	0.618153									0.28	1.17
0.32	0.47	1.31	0.29		0.905614	0.642854	0.745795	0.698909	0.402301	0.321847									0.45	2.03
0.37	0.19	0.85	0.87		0.570482	2.33902	0.629657	0.213734	0.849673	0.285678									0.64	0.54
0.77	0.32	0.54	0.31		0.469154	1.54267	0.453354	0.775881	0.431945	0.859058									0.2	1.61
0.4	1.16	0.45	1.05		0.247619	1.55657	1.28579	0.219514	0.862072	1.02455									0.4	1.36
0.43	0.38	0.42	0.55		0.418205	1.30084	1.03824	0.454595	0.471265	0.443168									0.96	2.19
0.56	0.47	2.02	0.17		0.363456	1.85121	0.277281	0.232384	0.609804	0.719809									0.27	0.63
0.22	0.76	0.67	0.48		0.950124	0.92699	0.257692	0.494282	2.90988	1.16276									0.6	0.62
0.97	0.57	2.84	1		0.266929	0.787587	0.629891	0.513893	1.72355	2.04896									0.63	2.28
0.47	0.37	3.61	0.13		0.209316	0.908214	0.93877	0.521561	0.607688	0.580871									1.54	0.98
0.44	0.69	1.78	1.1		0.236372	1.07638	1.16591	0.299681	0.281476	1.64697									0.46	1.42
1.4	1.06	1.21	0.35		0.256717	1.43681	0.609718	0.30939	0.188368	0.925762									0.77	0.64
0.46	0.68	1.71	1.25		0.62188	1.28001	0.556369	1.38184	0.256142	0.811534									1.05	0.23
0.57	0.47	1.3	0.42		0.869367	0.745014	0.542797	1.57128	0.166166	0.87396									0.37	3.14
0.68	1.33	1.1	0.53		0.271857	0.771983	1.10156	0.493838	0.155823	1.09576									0.26	0.84
0.56	0.42	3.33	1.03		0.620658	0.658455	1.17739	0.824833	0.177566	1.71073									0.67	0.55
1.06	0.59	1.21	0.4		0.48433	1.17677	0.263418	1.47508	0.194691	1.15553									0.78	0.54
1.62	1.13	2.3	0.56		0.277784	0.944396	0.590693	0.983383	0.663193	0.352608									0.2	0.82
0.41	1.02	2.16	0.73		0.96698	0.723731	0.694185	0.759369	0.638585	0.701251									0.85	3.27
0.83	0.33	0.86	0.69		0.274157	0.328159	0.409072	0.518268	0.740761	0.486934									0.74	0.37
0.62	0.49	0.55	0.41		0.551324	1.08365	1.29416	0.455624	0.571888	0.522851									0.26	0.47
0.48	0.79	1.96	0.5		0.42239	0.991629	1.21586	0.99952	1.05579	0.595842									0.86	1.06
0.63	1.02	1.82	0.43		0.456487	0.725175	0.91318	0.373896	0.566211	0.439347									0.18	0.94
0.52	0.27	0.99	0.76		0.829016	0.798317	1.39916	0.296296	1.3907	0.610996									0.95	0.39
0.84	0.41	1.24	0.72		0.47947	0.743561	0.805747	0.399999	0.248633	1.85589									1.11	2.19
0.47	0.62	0.47	0.12		0.33029	0.904918	0.303352	0.911461	1.40552	1.05048									0.95	0.92
0.17	0.77	1.62	1.34		0.909984	0.42354	0.289524	1.32508	0.829492	0.743154									0.82	0.23
0.42	0.4	0.8	0.49		0.47858	0.597286	0.493544	0.279367	0.404026	0.515664									1.07	0.62
0.37	0.14	0.89	0.89		0.357254	0.979905	0.257355	0.96189	0.740251	0.351219									1.01	0.26
0.48	0.41	0.87	0.28		0.260759	0.627639	1.35619	0.739267	0.707301	0.395128									1.44	0.36
0.25	0.67	1.22	0.45		0.538542	0.737372	0.137638	1.23867	0.689671	0.206541									1.45	0.72
0.23	0.37	0.72	0.68		0.358493	1.10957	0.489728	0.885664	0.367826	0.35761									1.25	0.61
0.4	0.62	0.74	0.58		0.234149	1.29834	0.549102	0.859054	2.0869	0.811535									0.68	0.51
0.22	0.39	1.34	0.81		0.283465	0.285714	0.613297	0.5971	0.690439	0.577766									1.23	0.71
0.55	0.65	2.11	0.66		0.854303	0.414807	0.332584	1.39928	0.472041	0.671624
					0.446986	1.12712	1.31367	0.811275	1.37549	0.462211									mean: 0.63	1.31
mean: 0.58	0.6576	1.3837	0.6915		0.659466	0.946589	0.264495	0.522851	1.10733	0.806616									SD: 0.41	0.91
SD: 0.34	0.317901	0.909094	0.368838		0.551111	1.19179	2.86946	0.595842	1.15553	0.752731
					0.690437	0.624997	0.750921	0.439347	0.352608	3.06815
					0.651432	1.33955	2.58123	0.610996	0.701251	0.880602
					0.491003	0.700317	0.438229	1.85589	0.486934	0.336038
					0.481977	1.6207	0.493006		1.52285	0.269621
					0.75419		0.980998		0.595842	0.520913
									1.43935
									0.610996
					mean: 0.45	1.12614	0.961161	0.540016	0.801092	0.682139
					SD: 0.24	0.818766	0.598878	0.347055	0.56848	0.428079

## Sheet: figure 4
C					E			G							I
control RNAi	ppk-3 RNAi		control		TBHP			control RNAi			sam-4 RNAi				control	TBHP
0.31	0.77		control RNAi	sam-4 RNAi	control RNAi	sam-4 RNAi		Day1	Day5	Day9	Day1	Day5	Day9		0.39	0.21
0.25	1		0.26	0.81	4.67	0.69		0.913178	3.29863	0.74749	0.209538	0.131878	0.669391
0.25	1.56		0.18	0.23	2.94	0.14		0.918855	2.73827	1.05203	0.314206	0.151115	0.660302
0.43	1.86		0.12	0.29	1.23	0.55		0.229181	1.96174	1.14892	0.10866	0.207788	0.968144
0.69	0.53		0.19	0.65	1.72	0.24		0.608784	0.595672	1.03756	0.077329	0.202772	0.202472
0.18	0.34		0.16	0.31	1.84	0.3		0.656325	0.646247	1.19458	0.29335	0.151119	0.285681
0.45	1.97		0.12	0.24	4.53	0.46		1.63407	1.8657	1.73596	0.248846	0.197294	0.438664
0.41	1.4		0.22	0.39	1.26	0.23		0.283106	0.442921	0.628245	0.102275	0.354242	0.354007
0.54	0.49		0.15	0.1	1.98	0.43		0.546344	0.646247	1.13341	0.259824	0.236471	0.166511
1	0.77		0.69	0.14	0.54	1.08		0.327806	0.963755	1.64343	0.162841	0.473408	0.455217
0.32	1.29		1.37	0.58	0.68	0.24		0.265366	1.55176	1.28304	0.274792	0.491323	0.174439
0.3	0.61		0.36	0.27	0.89	0.32		0.593884	0.478172	0.802674	0.300136	0.357735	0.154263
0.26	1.03		0.31	0.65	2.2	0.21		1.40489	0.521087	0.694182	0.095988	0.700625	0.166509
0.65	1.49		0.3	0.67	4.15	0.18		1.11569	1.43758	1.31982	0.23947	0.265208	0.425904
0.47	0.36		0.15	0.22	1.8	0.33		0.365256	1.0248	1.35453	0.152278	0.5849	0.298011
0.22	0.26		0.15	0.22	2.2	0.67		0.834998	0.788522	0.417542	0.167016	0.504611	0.15805
0.4	0.47		0.78	0.53	0.54	0.29		0.298845	0.348414	0.659479	0.080339	0.476203	0.415079
0.44	2.48		0.11	2.06	0.35	0.2		0.62824	0.717255	0.566917	0.127367	0.315384	0.368786
0.45	0.83		0.53	0.96	1.33	0.17		0.487007	0.320317	0.485927	0.131649	0.115207	0.405859
0.27	0.91		0.35	0.34	1.49	0.14		0.281634	2.16657	0.587167	0.164492	0.243966	0.533748
0.51	1.22		0.42	0.74	0.82	0.25		0.205173	3.1668	1.3223	0.191846	0.239794	0.238406
0.24	1.99		0.43	0.65	2.44	0.13		0.114297	0.64458	0.898725	0.103536	0.283194	0.249049
0.26	3.97		0.2	0.31	3.63	0.25		0.428666	0.269551	0.978472	0.279674	0.469166	0.298187
0.9	2.06		0.87	0.25	0.82	0.12		0.173835	0.189107	0.640987	0.097253	0.251317	0.249049
0.89	4.02		2.11	0.23	2.73	0.26		0.300064	0.359175	1.03845	0.201424	0.280412	0.221196
0.64	1.17		0.67	0.53	1.47	1.28		0.065683	1.09858	0.866039	0.466527	0.208788	0.452861
0.61	1.57		0.23	0.29	1.22	1.57		0.40094	1.32813	1.37644	0.360732	0.208428	0.190333
0.54	1.99		0.14	0.41	2.44	1.08		0.293355	0.390091	1.38415	0.151826	0.161852	0.235215
0.85	0.74		0.89	0.8	2.2	0.33		0.102043	0.350808	0.231286	0.176416	0.233312	0.269803
0.9	0.53		0.2	0.26	2.09	0.17		0.266824	1.17438	1.40488	0.250309	0.285702	0.21109
0.62	0.87		1.02	0.5	1.46	0.28		0.168456	0.238905	0.492099	0.231543	0.218943	0.466877
0.27	0.78		0.38	0.24	1.88	0.17		0.229387	0.221914	0.525202	0.447605	0.177241	0.23415
0.38	0.25		0.15	0.26	1.43	0.21		0.347741	0.527995	1.4363	0.686804	0.188807	0.105041
0.52	1.43		0.21	0.24	1.76	0.3		0.06778	1.1801	0.430073	0.971556	0.238099	0.385493
0.54	0.33		0.6	0.58	1.24	0.17		0.341213	1.49171	1.38124	0.150082	0.143422	0.393052
0.25	0.46		0.28	0.31	1.35	0.2		0.578882	0.425297	0.209321	0.286729	0.200458	0.349786
0.5	1.36		0.3	0.26	2.21	0.3		0.206648	0.544584	0.37926	0.213199	0.188584	0.178281
0.63	2.86		0.45	0.22	1.44	0.23		0.059225	1.1561	0.48113	0.494275	0.33945	0.269771
0.24	1.16		0.84	0.2	0.62	0.26		0.402312	0.497334	0.498627	0.280602	0.268206	0.399575
0.56	1.29		0.36	0.42	0.87	0.18		0.197561	1.22279	0.458792	0.198303	0.195568	0.370378
0.4	1.86		0.32	1.05	0.69	0.48		0.319294	0.48478	0.449245	0.305532	0.215326	0.215813
0.36	0.6		0.4	0.35	0.9	0.95		0.185094	0.322069	0.567666	0.293235	0.420871	0.211122
0.47	0.43		0.28	0.17	0.4	0.34		0.272997	0.870094	1.28195	0.523993	0.203933	0.123285
0.58	0.36		0.26	0.43	0.7	0.8		0.865701	0.204933	1.18287	0.134878	0.377825	0.215814
0.77	0.33		0.24	0.39	0.62	0.74		0.849367	0.815187	1.15412	0.314351	0.219038	0.481679
0.34	0.69		0.34	0.12	1.16	0.75		0.258039	0.593173	0.841888	0.427382	0.150611	0.175152
0.4	0.18		0.73	0.26	0.37	1.4		0.192877	1.0927	0.755225	0.669298	0.231924	0.418727
0.42	1.01		0.19	0.67	2.34	1.79		0.145441	0.780848	0.481679	0.219911	0.325323	0.875121
0.46	0.77		0.33	0.24	0.2	1.05		0.12055	1.21758	0.550619	0.243701	0.266788	0.208519
0.54	0.83		0.52	0.19	0.14	1.81		0.096962	4.27335	2.40838	0.832313	0.081855	0.372724
1.07	1.07		0.61	0.46	0.15	0.39		0.664388	1.30316	1.38138	0.586066	0.111939	0.323725
1.02	1.07		1.25	0.74	2.24	0.74		0.207414	1.22641	0.56783	0.230494	0.126865	0.153826
0.99	1.07		0.24	0.62	1.49	0.99		0.525684	1.24952	1.05136	0.341531	0.520874	0.350968
0.98	1.06		0.33	0.39	2.14	0.6		0.399498	0.406243	0.684309	0.226999	0.307019	0.112035
0.95	1.06		1.79	0.66	1.5	0.83		0.42019	1.31343	0.775499	0.16097	1.07805	0.127074
0.95	1.06		0.7	0.62	0.69	0.72		0.167729	2.47668	1.62227	0.585014	0.58621	0.279319
0.74	1.26		1.14	0.34	1.66	1.42		0.146223	0.871673	0.674346	0.152207	0.245615	0.256528
0.72	1.26		0.79	0.57	0.47	1.08		0.399832	1.16099	0.449564	0.367019	0.48423	0.153034
0.71	1.35		0.68	0.5	0.45	1.01		0.133321	2.09313	0.932081	0.356825	0.177779	0.408298
0.7	1.29		0.57	1.05	0.48	0.74		0.228719	0.752039	0.406906	0.442336	0.234082	0.504125
0.7	0.74		0.5	0.87	1.86	1.11		0.357609	0.935087	1.34075	0.499206	0.086807	0.126652
0.7	0.74		1.41	0.52	0.43	0.3		0.294349	1.30371	0.662089	0.256315	0.166357	0.442754
0.68	0.66		0.25	0.92	1.33	0.78		0.279978	1.26652	0.856979	0.124537	0.149481	0.181642
0.55	0.69		0.58	0.96	0.37	0.92		0.252882	1.27891	0.576008	0.098471	0.156434	0.219958
0.55	0.69		1.11	0.91	0.38	1.3		0.408662	1.20285	1.41738	0.269485	0.242474	0.312905
0.55	0.73		0.31	0.53	2.04	0.85		0.585304	0.81947	0.52824	0.243052	0.117894	0.287362
0.54	0.33		0.24	0.63	2.28	0.85		0.53358	0.710842	1.31112	0.169681	0.215381	0.149004
0.54	0.33		0.63	0.61	3.34	0.54		1.21779	0.311851	1.51981	0.380024	0.235444	0.334548
0.96	0.33		0.3	0.55	0.87	0.39		0.261346	0.411377	1.0626	0.311734	0.297565	0.306523
0.91	0.33		0.78	0.47	0.87	0.84		0.529345	0.262356	0.500551	0.415733	0.201023	0.15805
0.74	0.32		0.42	0.7	1.26	0.97		0.49002	0.524713	0.435708	0.516732	0.372921	0.186963
1.1	0.32		0.36	0.55	0.87	0.81		0.347245	0.474878	1.18886	0.331544	0.205196	0.434237
1.84	0.32		0.33	0.43	1.76	1.16		0.271025	1.15292	1.21885	0.230414	0.253806	0.21109
1.12	0.66		0.4	0.99	1.05	0.74		0.229584	2.27279	1.18403	0.35761	0.397812	0.080887
1	0.66		1.04	0.8	2.5	1.58		1.049	1.83198	1.63333	0.212144	0.27837	0.175078
0.39	0.65		1.32	0.23	4.06	0.86		0.629162	2.38667	1.30796	0.191909	0.420236	0.519384
0.38	0.65		1.07	0.68	0.58	0.4		0.287964	0.837199	1.32264	0.203215	0.159873	0.658095
0.38	0.65		0.57	0.78	0.67	0.38		0.24785	0.588279	1.30796	0.244968	0.141298	0.210735
0.72	3.23		0.93	0.5	0.42	0.58		0.108063	1.74764	1.29909	0.212856	0.175098	0.129135
0.75	3.27		1.07	1.38	0.4	0.36		0.581612	0.510871	1.43983	0.216546	0.788653	0.198673
0.63	3.17		1.24	1.02	0.31	0.57		0.607656	2.22847	1.23927	0.188131	0.948297	0.325025
0.61	3.26		1.41	1.1	0.26	0.59		0.241911	0.438428	0.583596	0.503707	0.310406	0.224419
0.63	1.86		0.94	0.85	0.58	0.84		0.156464	0.474571	0.901106	0.180971	0.182715	0.119635
0.27	1.54		0.52	1.12	0.91	0.75		0.519385	0.522968	1.35167	0.184512	0.323666	0.411458
0.26	2.37		0.75	0.72	0.89	1.48		0.298007	0.425605	0.620331	0.941589	0.148102	0.226999
0.28	1.5		0.66	1.39	1.16	0.8		0.298007	1.34981	1.24175	0.320206	0.105977	0.156189
0.57	1.43		1.14	0.85	0.51	0.34		0.345902	1.37599	1.30626	0.310041	0.168837	0.311026
0.52	1.63		0.5	0.32	0.56	0.23		0.351224	0.535517	0.75392	0.442055	0.31714	0.795768
0.49	1.41		0.69	0.52	0.43	0.25		0.185188	0.693252	1.06344	0.559088	0.355115	0.244664
0.48	2.06		1.5	1.28	0.23	0.28		0.318028	0.757875	1.13249	0.290099	0.156056	0.240782
0.73	1.41		0.76	0.65	0.15	0.24		0.26032	0.41687	0.566248	0.189006	0.232225	0.791136
0.74	1.34		0.51	0.68	0.41	0.68		0.269507	2.21456	0.987299	0.303529	0.168837	0.567664
0.87	1.3		0.39	0.87	0.22	1.07		0.254087	1.04729	0.987309	0.385548	0.141256	0.451089
0.85	1.45		1.2	1.05	0.25	1.16		0.259532	2.44869	1.35028	0.197962	0.212806	0.212394
0.81	2.11		0.62	0.79	0.5	0.66		0.359956	0.496144	1.50363	0.335261	0.289622	0.528738
1.18	1.3		0.58	0.72	0.57	0.52		0.261347	1.26491	0.658844	0.268906	0.186808	0.319421
0.52	1.26		0.79	1.39	0.67	0.56		0.132929	2.37814	0.743561	0.24326	0.389338	0.361922
0.46	1.31		0.49	0.65	0.4	0.6		0.182454	0.778275	1.30495	0.614945	0.293838	0.191793
			0.86	0.58	0.45	1.25		0.387843	0.793842	0.509073	0.436202	0.460364	0.220929
mean: 0.60	1.19		1.03	0.77	0.9	1.2		0.142311	1.2274	0.436348	0.385047	0.171851	0.117882
SD: 0.28	0.82		0.74	0.99	0.62	1.39		0.163509	1.32688	0.669391	0.25906	0.286137	0.382691
													0.805389
			mean: 0.60	0.595	1.2757	0.6442
			SD: 0.41	0.340328	1.00148	0.423025		mean: 0.39	1.06526	0.951704	0.3019	0.282197	0.320457
								SD: 0.29	0.760708	0.410896	0.174429	0.168475	0.179268

## Sheet: figure 5
			A							B				C			D
control			TBHP				control RNAi			skn-1 RNAi				control RNAi	wdr-23 RNAi		control RNAi	ppk-3 RNAi
control RNAi	skn-1 RNAi	sam-4 RNAi	control RNAi	skn-1 RNAi	sam-4 RNAi		Day1	Day5	Day9	Day1	Day5	Day9		0.747915	2.07466		1.18635	1.27583
0.527022	0.565854	0.494093	5.0064	0.632224	1.0377		1.48681	1.58075	2.23769	0.878371	2.12171	0.344836		0.717258	3.13501		0.953627	1.07569
0.213317	0.450646	0.606105	2.36016	2.39846	0.747149		0.964414	0.880396	1.81116	0.818768	1.10334	1.11753		0.716495	2.16763		0.357608	1.46345
0.239984	0.510129	0.350645	1.98765	0.282461	1.14945		1.17108	2.41667	1.22923	0.414085	0.633765	1.16302		0.24141	1.21752		0.319289	1.50793
0.530154	0.630154	0.619831	2.07407	1.42591	1.2644		1.03674	0.752333	1.30163	0.52153	0.98508	1.26001		0.5382	1.12366		0.337032	1.12573
0.431338	0.428678	0.409087	3.44488	1.30814	1.27717		0.774977	1.20566	1.01829	0.509767	1.10448	0.712424		0.449564	1.01297		0.443461	1.64552
0.34272	0.462973	0.563161	2.86079	0.442292	0.881251		1.0333	0.891645	2.07731	0.729358	1.49829	0.854906		0.123909	1.60713		0.439917	1.21607
0.396835	0.171471	0.218268	1.22041	1.94312	0.408696		0.940303	2.26342	1.40524	0.409384	1.56144	0.740359		0.747914	1.62573		0.312905	1.42315
0.32468	0.334365	0.452916	0.918857	0.482142	0.434241		1.06201	0.708923	0.570241	0.74661	0.895523	0.737968		0.951748	0.684528		0.280981	1.15075
0.250963	0.419564	0.203657	0.468294	0.681815	0.732419		1.10219	0.892187	1.64033	0.623372	1.10219	0.408697		0.647526	0.793435		0.372507	1.362
0.362329	0.28353	0.329394	1.56666	0.61983	0.703033		1.08497	0.838063	0.892555	0.385178	0.955234	0.5428		0.777033	1.58686		0.5279	1.46763
0.705841	0.413806	0.287775	1.59221	0.220508	0.514415		0.845011	1.20565	0.707932	0.345332	0.64409	0.68848		0.369133	1.12013		0.872732	1.79283
0.599892	0.630922	0.466199	1.383	0.351222	0.420106		0.599319	1.44679	0.454246	0.308143	0.996568	0.366389		1.0054	1.16227		0.476812	0.856115
0.235278	0.242662	0.155174	1.45799	0.496076	0.654269		0.68198	1.31282	0.867762	0.655249	1.10334	0.981823		0.303713	1.24697		0.294012	0.637912
0.324683	0.339549	0.356324	4.88845	0.577135	0.332761		0.964416	1.00855	0.571126	0.584408	1.2124	0.70364		1.17193	1.06973		0.173928	2.33486
0.352916	0.72772	0.296434	0.531619	0.307017	0.330081		0.551095	1.49424	1.76174	0.595034	0.610795	0.878058		0.71215	1.11286		0.139141	1.29389
0.306644	0.540573	0.479131	3.28018	0.577135	0.480119		0.545845	0.844736	1.0185	0.956307	0.865676	0.603463		0.700916	0.879934		0.358141	1.76782
0.296451	0.24955	0.300063	0.472555	0.459469	0.24649		0.470555	0.915131	1.19411	0.371894	1.15899	0.723596		0.6769	0.856412		0.204175	1.95684
0.186654	0.302178	0.429225	0.466965	0.381182	0.495123		0.65956	0.706603	0.375889	0.507814	0.888462	0.716014		0.285066	1.7285		0.239567	1.12573
0.317624	0.279496	0.30702	0.636989	0.444191	0.674096		0.527023	0.850051	2.22116	0.637536	1.06312	0.635748		0.47	0.439187		0.912948	0.83016
0.351348	0.78645	0.367818	1.10635	0.542128	0.411531		0.725438	1.37735	1.36687	0.418384	0.789745	0.53216		0.764258	1.95549		0.266185	0.769101
0.213319	0.343236	0.155174	0.638188	0.318169	0.217554		0.367028	0.802679	1.85096	0.704392	0.839104	0.574723		1.17475	1.23389		0.35935	0.46936
0.310562	0.19796	0.490021	1.48072	0.330356	0.376164		0.517612	0.617172	1.94778	0.576441	1.09159	0.489581		0.888911	0.997606		0.326984	0.395125
0.451728	0.265372	0.275259	0.606661	1.26896	0.308111		0.494077	0.759291	1.39724	0.5698	0.897005	1.01819		0.460808	1.15796		0.218392	0.544794
0.835187	0.211092	0.452515	0.428255	0.388412	0.330358		0.672891	0.641964	1.33269	0.884146	1.02803	0.59317		0.588268	0.715371		0.878405	3.84152
0.301155	0.110688	0.588026	0.379958	0.525296	0.37024		0.407816	1.29712	2.15436	0.794125	1.11038	0.681158		1.10859	0.711436		0.269511	2.59549
0.109085	1.42737	0.440717	0.498894	0.55238	0.306523		0.376446	0.755132	2.61707	0.730897	0.645063	0.596016		0.66668	1.86879		0.264675	1.47257
0.114045	0.502059	0.262253	0.502883	0.297987	0.808275		1.06502	0.827765	1.38265	0.594786	1.00944	0.351931		0.638838	1.78333		0.413798	1.99955
0.33759	0.511359	0.283123	0.638586	0.659189	0.780717		0.654956	0.555571	1.40696	0.752329	0.453803	0.551305		0.517253	1.40524		0.429224	1.4775
0.208256	0.394476	0.203598	0.899602	0.521483	0.771532		1.24537	1.04488	0.828175	0.801626	0.635212	0.689657		0.810747	1.62307		0.264367	1.18155
0.29751	0.892551	0.468294	0.56625	0.349626	0.528131		0.939719	0.678497	1.09797	0.964528	0.412585	0.47641		1.04831	0.546671		0.314581	0.940414
0.267552	0.977557	0.398053	0.692083	1.66348	0.330653		0.935923	0.700451	3.28212	0.482261	0.535104	0.578043		0.68661	0.57332		0.317608	0.792516
0.206604	0.356844	0.254548	0.758622	0.456387	0.761202		0.378736	0.84054	1.53793	0.637656	0.664529	0.355722		0.934121	0.499568		0.393833	0.793055
0.837803	0.491432	0.570482	0.738977	0.170449	1.2813		0.711909	2.21944	3.87995	0.434032	0.453652	0.479134		0.53386	0.806786		0.432006	0.943089
0.793313	1.18419	0.351183	0.850481	0.244457	0.667322		1.26245	2.38831	3.04853	0.442074	0.429386	0.359649		0.502697	0.871451		0.280978	1.41035
0.734374	0.338711	0.545073	1.36581	0.614641	0.517258		1.12766	1.63194	2.66219	0.481725	0.634497	0.635213		0.613745	0.589232		0.30412	1.21209
0.849316	0.378554	0.607687	3.27226	0.46517	0.531626		1.02515	0.940853	1.17216	0.267921	0.56017	0.624327		0.73745	0.362587		0.260321	1.23299
0.791846	0.287875	0.505751	0.54516	0.246954	0.312504		0.948263	0.983425	2.00941	0.434036	0.316739	0.206291		0.664869	0.568984		0.425555	0.868074
0.678497	0.846768	0.483974	1.21348	0.712423	0.238671		0.659554	1.47371	1.62315	0.599079	0.718698	0.627346		0.561103	1.36097		0.204951	0.730896
0.807807	0.902705	0.555358	1.98358	0.14029	0.31011		0.917579	1.98317	0.664447	0.77162	0.375079	0.375078		0.415003	0.985526		0.896603	1.33104
0.312908	0.892999	0.329101	1.36906	0.105167	0.316099		0.611717	0.749274	1.12387	0.335977	0.309743	0.622511		0.833639	1.0599		0.454505	1.06098
0.539604	0.516856	0.33878	1.65247	0.226298	0.686484		0.586622	0.578983	1.44185	0.660162	0.135944	0.455237		0.889297	0.82819		0.348413	1.04306
0.727988	0.380758	0.333335	1.57603	0.427786	0.700449		0.635249	1.18636	1.22164	0.561156	0.209703	0.447674		1.06171	3.29511		0.900437	0.784258
1.07761	0.322584	0.253178	1.15631	0.370257	0.18519		0.762298	0.945817	0.829612	0.266208	0.306186	0.698737		0.836399	3.72499		0.961742	1.28148
1.08878	0.125723	0.500909	1.43043	0.283866	0.380759		0.506635	0.737921	0.797338	1.02966	0.39048	0.566248		0.419894	2.93233		0.221717	1.31991
0.862091	0.850916	0.503635	0.656324	0.450553	0.385547		0.63682	1.25588	1.61556	0.421057	0.256189	0.468244		0.80604	3.34353		0.358137	1.07365
0.820109	0.555569	0.432549	0.908215	0.677929	0.592901		0.739557	3.91073	0.971996	0.524505	0.281807	0.300063		0.770592	1.18059		0.318514	1.0658
0.83056	1.0377	1.2503	2.48197	0.186449	0.659554		0.632107	2.43655	0.983388	0.554451	0.604445	0.333333		0.687852	0.985815		0.275258	0.81342
0.664452	0.917968	0.699199	0.81952	0.933764	0.548985		0.559175	3.56471	1.53772	0.319423	0.265961	0.421468		0.438623	0.899609		0.279495	0.891645
0.751775	0.74036	0.771532	1.22183	0.244868	0.5082		0.396831	2.00208	1.01149	0.416218	0.304199	0.613042		0.280715	1.07562		0.369335	1.03097
0.605599	0.86289	0.861083	0.938728	0.417907	0.627407		1.22189	2.05423	0.412587	0.377195	1.53155	0.637876		0.403819	0.951887		0.220509	0.910947
1.09634	0.359205	0.585538	1.22608	0.51492	0.905817		0.734061	1.75644	1.48471	0.817909	0.686556	0.804619		1.07637	1.74334		0.343019	3.22329
0.417651	0.621824	1.06774	1.0377	0.299741	0.431347		0.413302	3.24202	1.07276	0.223233	1.01176	0.770357		0.737922	0.736371		0.36298	2.80817
0.461317	0.249447	0.746272	0.93393	0.071939	0.607799		0.826609	1.58988	0.637656	0.328194	1.25082	0.451589		0.129942	0.394325		0.338781	2.21397
0.468909	0.459784	0.925378	1.44879	0.224153	0.497566		0.509772	2.14677	0.515484	0.35935	1.05068	0.403775		0.372508	0.605461		0.446467	2.25265
0.480298	0.23468	0.977048	0.591047	0.475424	0.276722		0.407823	1.04983	0.549242	0.236844	0.817196	0.585737		0.558586	0.718412		0.442227	3.09306
0.79734	0.219912	0.716421	1.25123	0.251275	0.298011		0.614066	2.04918	0.529414	0.431945	1.00065	0.566701		0.437078	2.55036		0.281309	1.92299
0.949211	0.488918	1.06774	1.16023	0.302123	0.276721		1.52618	2.00208	0.491904	1.07761	1.0076	0.504715		1.0387	0.887234		0.261345	1.64013
0.698619	0.405102	0.716421	1.05367	0.397906	0.335254		1.32269	0.847937	0.691243	1.47872	1.46484	0.449376		0.859479	1.09658		0.318817	1.29827
0.823916	0.168515	1.06545	0.708835	0.186031	0.308473		0.617298	1.89022	0.562637	0.684483	1.90125	0.685354		0.96852	0.713427		0.257109	3.33317
0.797333	0.191575	0.872566	0.234681	0.190383	0.304218		0.84021	2.4905	1.08559	0.808207	0.97841	0.50826		0.974554	1.02174		0.239565	2.12444
0.378736	0.421566	1.23996	1.09757	0.562016	0.611747		0.837254	2.40268	0.794688	1.53061	1.00899	0.743796		0.607011	4.25059		0.309743	0.86483
0.725001	0.154458	1.28818	0.395924	0.618481	0.522481		0.75353	0.983415	0.93659	0.807818	1.28148	0.384291		0.982731	3.26796		0.459783	1.88839
0.637122	0.539171	0.488777	1.10156	0.846766	0.660777		0.21286	1.0377	0.999035	0.862095	0.850919	0.554524		0.719909	2.23864		0.311309	1.88839
0.431356	0.623916	1.04478	0.617835	0.386216	0.914342		0.242841	1.29633	0.84294	1.43522	1.30579	0.237181		0.920443	1.0381		0.408696	2.30148
0.594789	0.668218	0.686569	0.502883	0.429897	0.46101		0.811715	3.96241	0.868475	0.67092	0.631325	0.272717		0.704392	0.989013		0.357609	2.92009
0.477439	1.45214	0.975895	0.886034	0.378552	0.402468		0.554685	3.12908	0.466878	0.652159	0.566233	0.267552		0.105056	1.11353		0.347229	3.35759
0.631228	0.505681	1.46384	1.63159	0.286087	0.810056		0.291798	1.74335	0.879832	0.487325	3.09077	0.20371		0.818619	2.83569		0.401638	1.46513
0.509053	1.37482	1.80828	0.634591	0.325422	1.19862		0.234679	1.64755	0.590338	0.680493	1.67629	0.173721		1.05194	1.25003		1.4004	1.13955
0.372948	0.216439	0.676239	0.96985	0.278932	0.510033		0.645681	1.24526	0.867058	0.801823	0.772683	0.784041		0.414983	0.664128		0.551217	2.38083
0.54978	1.38328	1.01494	3.30093	0.236022	0.63626		0.408165	1.62606	0.632199	0.462977	1.29313	0.325678		0.956313	1.0008		0.557826	2.49072
0.353657	1.50966	0.835829	0.965866	0.613299	0.646871		0.498276	1.20078	1.68019	1.23031	1.79602	0.28222		0.416746	1.02493		0.347096	1.19653
0.459755	0.212346	1.07463	0.515657	0.375487	0.753534		0.442752	0.686555	1.27859	1.18637	1.95407	0.461202		0.246739	0.857835		0.252884	0.390631
0.466186	0.701237	0.723312	1.28236	0.116478	0.389607		0.329051	1.25081	1.153	0.815024	2.77625	0.527894		0.595612	1.05154		0.293171	0.581395
0.428678	0.356966	0.694063	1.57411	0.22887	0.387392		0.301552	0.926993	0.919566	0.543883	1.11115	0.586434		0.767701	1.17713		0.297509	0.691242
0.424389	0.403529	0.56036	1.10156	0.47383	0.972248		0.358497	0.750487	1.30272	0.564246	1.58369	0.363639		0.487595	1.01074		0.415064	0.53156
0.585143	0.928396	0.441825	1.86068	0.757079	0.780544		0.269625	0.933946	0.613043	0.733036	1.78166	0.538539		0.66941	0.415081		0.277676	0.814491
0.699607	0.325401	0.919164	1.13527	0.587064	0.471068		0.533753	1.55101	0.337035	0.753399	0.794957	0.622623		0.195824	0.37517		0.350401	0.731432
0.41721	0.497501	0.702449	1.08559	0.680039	0.4612		0.116404	0.694897	0.615173	0.59639	1.04234	0.409493		0.123659	0.478174		0.341309	0.606039
0.637877	0.31982	0.590689	1.04302	0.602122	0.715214		0.248323	1.01177	0.530732	0.693922	1.04234	0.33366		0.834997	1.18011		0.38676	0.674094
0.632201	0.537374	0.502888	2.01795	0.210299	0.250327		0.159576	2.61676	0.261342	1.47572	1.19244	0.638186		0.796927	1.17325		0.495124	0.875572
0.835836	0.224784	0.399117	0.57614	0.449376	0.31674		0.31695	2.8078	0.346037	1.0299	0.947841	0.624149		0.41055	1.12933		0.477441	0.636589
1.15939	1.39995	0.298536	0.525053	0.500735	0.269739		0.302351	2.38969	0.369633	0.637658	0.945058	0.715881		0.323071	1.5246		0.692314	0.618908
0.571884	0.655755	0.191576	0.590346	0.690664	0.274591		0.423291	1.21107	0.402301	0.571212	1.27677	0.296475		0.229283	1.08698		0.634444	1.03096
0.923822	0.231397	1.175	1.52126	0.312776	0.340495		0.574726	2.66002	0.462797	0.988639	0.614074	0.247924		1.05366	1.22972		0.292571	0.841194
0.283817	0.722399	0.657461	0.735077	0.300268	0.22887		0.67903	2.60235	0.338784	1.19298	0.90974	0.571151		0.862089	0.666621		0.637657	1.19672
0.561955	0.373899	0.814633	1.36729	0.400616	0.372168		0.781371	1.66048	0.681814	0.508173	0.8768	0.343304		1.01535	1.10267		0.519234	1.02803
0.88551	0.559431	0.920885	1.97782	0.246312	0.367829		0.390895	1.52212	1.27065	1.51998	0.569373	0.44701		0.987812	1.21874		1.34508	0.707488
0.830162	0.389417	1.20775	0.600784	0.277328	0.418402		0.452463	1.54449	0.311687	0.471265	0.523098	0.675881		0.736956	1.13717		0.221682	0.794265
0.866349	0.176083	0.909745	1.39646	0.344055	0.356073		0.312383	1.31048	0.541907	0.900191	0.752884	1.00826		0.67629			0.449565	0.799986
1.62343	0.744976	0.790534	2.91528	0.43163	0.197962		0.243379		0.243502	0.434064	0.647012	0.593884		0.353191			0.259078	0.571716
0.766302	0.519932	0.46585	0.758322		0.411758					0.290385	0.705047	0.967811		0.771093			1.21156
1.52551	0.379735	0.803083	0.879831		0.275869					0.375079	0.70034	0.709543		0.149461
0.817393	0.589248	0.774844	1.35036									0.769851		0.79061			mean: 0.44	1.35729
0.202928	0.75216											1.51983					SD: 0.26	0.749888
0.493841	0.579654													mean: 0.66	1.28647
0.514416							mean: 0.66	1.47896	1.13028	0.664737	0.944466	0.579488		SD: 0.27	0.790173
0.808206							SD: 0.31	0.786309	0.699788	0.29981	0.514094	0.238248
0.670518
0.698453
0.664524
1.08799
0.729185
0.787857
0.684485
0.495033
mean: 0.59	0.541317	0.620852	1.2748	0.496489	0.534376
SD: 0.28	0.326197	0.322978	0.895867	0.373308	0.25977
		E					F					G			H
control		TBHP			control		TBHP			WT		skn-1 gof			control RNAi	ppk-3 RNAi
control RNAi	skn-1 RNAi	control RNAi	skn-1 RNAi		control RNAi	sam-4 RNAi	control RNAi	sam-4 RNAi		control RNAi	sam-4 RNAi	control RNAi	sam-4 RNAi		1	2.91291
1	1.24734	0.426572	0.03725		1	0.842614	0.581353	0.124083		1	0.801007	2.10147	1.27904		1	2.48722
1	1.08222	0.552301	0.08749		1	0.911918	0.653889	0.037443		1	1.08563	2.40325	0.99451		1	4.10732
1	0.947674	0.220476	0.050986		1	0.859515	0.341128	0.041992		1	0.811298	1.81038	0.597035
mean: 1.00	1.09241	0.399783	0.0585753		mean: 1.00	0.871349	0.525457	0.0678393		mean: 1.00	0.899313	2.10503	0.956861		mean: 1.00	3.16915
SD: 0.00	0.150091	0.167527	0.0259656		SD: 0.00	0.0361358	0.163701	0.0487615		SD: 0.00	0.161441	0.296453	0.342556		SD: 0.00	0.839893
				I								J					K				L
	control			TBHP					control RNAi			skn-1 RNAi				pooled data	control RNAi	wdr-23 RNAi		pooled data	control RNAi	ppk-3 RNAi
pooled data	control RNAi	skn-1 RNAi	sam-4 RNAi	control RNAi	skn-1 RNAi	sam-4 RNAi		pooled data	Day1	Day5	Day9	Day1	Day5	Day9			1.03826	1.00879			1.19647	0.506647
	0.986546	1.11393	1.13562	2.10983	2.9234	4.65829			0.783477	1.77823	1.37168	0.816699	1.76021	3.77601			0.750702	0.779837			0.648686	0.977882
	0.770879	1.43275	1.3308	1.52164	2.98066	3.23206			0.698586	0.85289	1.90248	1.11183	1.77629	1.84546			1.36595	0.890054			0.923094	0.477177
	0.891461	0.920715	0.891461	3.04375	4.02816	2.75143			0.795298	1.3599	2.02497	0.965461	2.09247	2.51621			0.941326	0.767602			0.81505	0.505027
	0.772179	0.870207	1.58334	1.77921	4.41666	2.27415			1.02547	1.11268	1.71792	1.68771	2.26856	4.02808			1.35893	1.01252			0.752325	0.905285
	0.895583	1.1242	1.10536	1.44551	2.12862	3.4471			1.05987	2.83397	1.78931	1.03439	2.39139	3.13582			0.877605	0.722745			0.681899	0.714715
	1.71769	1.26782	1.27712	2.2366	1.72698	2.61348			1.3246	2.08826	2.28227	1.04193	2.24879	2.65357			0.918259	0.263056			1.22147	0.723701
	0.793897	1.52805	0.846563	1.6614	2.13534	3.11089			0.899322	1.16327	2.32443	1.11956	1.80645	2.51786			1.43334	0.582601			1.20681	0.661305
	1.21127	0.873238	1.41208	1.99654	3.30126	3.69816			0.784115	1.55895	2.80221	1.76887	2.12012	2.56389			0.886422	0.854959			1.27767	0.615302
	0.89474	0.933747	1.18151	1.93036	2.51277	2.29565			0.931821	2.20935	2.24836	1.10381	2.00511	1.85639			0.964506	0.832923			0.566358	0.728027
	1.5629	0.914714	0.946609	2.27258	4.124	2.06486			1.27023	1.41262	2.62709	0.724887	1.38146	2.4082			0.856377	0.468724			0.923314	0.506578
	1.36753	0.950887	0.869525	2.03185	2.83484	3.27363			1.39253	1.67385	1.23779	1.14068	0.91065	3.37204			1.03113	0.839552			0.674766	0.745883
	0.780052	0.700813	1.0357	1.25817	3.37597	3.97844			1.70176	2.64055	1.4939	1.02767	2.11715	2.81585			0.834918	0.777801			0.835812	0.336144
	0.858424	0.727595	0.880229	2.66705	2.22822	2.77488			0.802424	2.08999	2.13449	0.807886	2.00339	4.09128			1.01096	0.941019			0.730034	0.459428
	1.20464	1.02804	1.1155	1.94752	1.56126	3.60375			1.15721	2.35732	2.81271	1.09979	1.76452	3.368			1.54791	0.380326			0.845256	0.584998
	0.770977	1.44115	0.905081	1.74263	2.83838	2.12282			0.810706	1.36648	1.60358	1.00502	2.32375	2.42266			0.784264	0.617238			0.715427	0.480865
	0.811332	1.03802	0.952861	1.98708	3.17444	1.96049			1.01902	2.21542	1.80304	0.693898	1.84742	2.87907			0.642357	0.61371			1.42307	0.686339
	0.691923	0.709952	1.16495	1.99493	2.5955	2.92227			0.776268	1.40895	2.29064	0.777198	2.77949	3.27307			0.768114	0.677308			1.30561	0.994711
	0.892345	1.52353	0.915302	1.88122	1.60897	2.55139			1.12714	1.3324	1.81666	0.898128	2.12608	2.72842			0.60958	0.602999			1.45677	0.0851383
	1.12433	1.03342	1.06184	2.16001	2.98647	2.81352			0.693298	2.27597	2.07756	0.960893	2.07521	2.27844			1.28615	0.64698			1.75849	0.721221
	1.00981	1.03692	0.908598	1.69741	2.59934	3.46395			0.931163	2.09494	2.19071	0.924405	2.54933	3.18524			0.944803	0.69163			1.02696	0.394304
	0.982264	0.865186	0.982264	1.89027	2.56909	2.91625			1.00508	2.1506	1.95153	1.20629	2.18718	2.44988
																mean：	0.992946	0.71297		mean：	0.999302	0.610032
mean：	0.99956	1.04928	1.07154	1.96455	2.79287	2.9775		mean：	0.999494	1.80841	2.02397	1.04367	2.02548	2.86502		SD:	0.261449	0.19363		SD:	0.32366	0.216182
SD:	0.275062	0.255729	0.199192	0.394886	0.781799	0.684221		SD:	0.258379	0.537639	0.428641	0.26889	0.398379	0.629097
																Repeat-1	0.991775	0.963623		Repeat-1	1.2701	0.537826
Repeat-1	0.898882	1.01494	1.03471	1.92235	2.66363	4.24435		Repeat-1	0.824118	1.87047	1.44284	1.16951	1.85151	3.97188			0.717089	0.744919			0.688605	1.03806
	0.702379	1.30543	1.21254	1.38643	2.7158	2.94486			0.734824	0.897132	2.00117	1.01554	1.86843	1.94119			1.30479	0.850201			0.9799	0.506542
	0.812246	0.838901	0.812246	2.77328	3.67022	2.50694			0.836553	1.43044	2.13001	1.77526	2.20101	2.64673			0.877143	0.556514			0.865207	0.768237
	1.10364	1.39227	0.771338	1.62111	3.00791	2.83446			0.824789	1.1704	2.44501	1.08805	2.38624	2.69689			1.36916	0.816677			1.28107	0.702
	0.815234	0.795643	1.2866	1.31706	2.28949	3.36954			0.980158	2.19658	2.94757	1.19985	2.51544	1.95268			0.846731	0.795628			1.3563	0.653166
	1.42403	0.850775	1.07652	2.03785	3.75755	2.09166			1.33612	1.22361	2.36499	1.08097	2.36544	2.53312			0.921319	0.447736			0.601211	0.487701
	1.24601	0.833433	0.862494	1.51377	2.58294	1.88138			1.46476	1.63982	2.76336	0.849794	1.90015	3.54696		mean：	1.004	0.739328		mean：	1.00606	0.670504
mean：	1.00035	1.00449	1.00806	1.79598	2.95536	2.83903		mean：	1.00019	1.48978	2.29928	1.16843	2.15546	2.75564		SD:	0.24288	0.17806		SD:	0.303649	0.193152
SD:	0.264339	0.246636	0.200152	0.506115	0.56004	0.80141		SD:	0.285203	0.446207	0.502032	0.291045	0.279574	0.761394
																Repeat-2	0.937452	1.05658		Repeat-2	0.800986	0.483984
Repeat-2	0.945092	0.801054	0.969099	2.19812	2.45318	3.05503		Repeat-2	0.983694	2.00485	1.43305	0.964076	2.03375	3.2308			1.13511	0.427032			0.699616	0.867565
	1.32626	1.13183	1.22813	2.12525	1.71889	3.96759			1.0167	2.26129	2.04754	0.665631	1.92343	2.32397			1.738	0.693039			0.810037	0.684935
	0.848816	1.58665	0.996459	2.50202	3.12495	2.33714			1.27064	1.31081	2.69814	0.745538	1.32518	2.76179			0.880577	0.689078			0.685617	0.697692
	0.893245	1.14282	1.04906	2.23699	3.49493	2.15842			0.862688	2.12517	1.53826	0.861542	0.873554	3.13974			0.721243	0.760486			1.36378	0.485471
	0.761781	0.78163	1.28257	1.38519	2.85754	3.21731			1.11007	1.35155	1.72959	0.92175	2.03091	2.61728			0.862444	0.677051			1.25121	0.714804
	0.982437	1.67735	1.00771	2.93632	2.77141	2.80898			0.777682	1.27812	2.19733	0.886748	1.92178	2.18562			0.684441	0.726434			1.39607	0.322138
	1.23784	1.13776	1.16904	2.14414	3.28798	3.09757			0.977506	2.18325	1.74265	1.15715	1.69264	3.05549		mean：	0.994182	0.718529		mean：	1.00104	0.608084
mean：	0.999353	1.17987	1.1003	2.21829	2.81555	2.94887		mean：	0.999854	1.78787	1.91237	0.886063	1.68589	2.75924		SD:	0.359872	0.184532		SD:	0.320693	0.184777
SD:	0.207097	0.346532	0.124821	0.466374	0.594162	0.600253		SD:	0.160568	0.45076	0.437573	0.158002	0.436302	0.406933
																Repeat-3	0.899177	0.733232		Repeat-3	0.763389	0.593601
Repeat-3	0.780128	0.879165	1.59964	1.76057	4.46213	2.29756		Repeat-3	1.69249	2.81852	1.70855	0.812248	2.31109	4.00613			1.29808	0.96718			0.691927	0.487937
	0.904803	1.13578	1.11674	2.00753	2.15053	3.48258			0.798051	2.19731	1.77956	1.03625	1.83735	3.11873			0.838309	0.690384			1.63943	0.696433
	1.73537	1.28088	1.29027	2.01547	1.74476	2.64039			0.772038	1.40492	2.26983	1.11346	2.76435	2.63911			0.818032	0.251278			0.835422	1.00934
	0.80207	0.960675	0.878476	1.90059	2.15733	3.30733			1.121	1.66473	1.23105	1.75924	2.1145	2.50414			0.984956	0.80196			0.684689	0.0863903
	0.788082	0.708027	1.04636	2.18224	3.41072	4.0194			0.68952	2.62616	2.06624	1.0978	2.0639	2.80051			1.22856	0.742974			1.28435	0.731828
	1.02021	1.0476	0.917951	1.71488	2.6261	3.49961			0.926088	2.08352	2.17877	0.720937	2.53544	4.06899			0.902498	0.660662			1.04206	0.400102
	0.992376	0.874092	0.992376	1.90973	2.59553	2.94627			0.999598	2.13888	1.94089	1.0938	2.17526	2.43653		mean：	0.995659	0.692524		mean：	0.99161	0.572233
mean：	1.00329	0.983744	1.12026	1.92729	2.7353	3.17045		mean：	0.999826	2.13343	1.88213	1.09053	2.25741	3.08202		SD:	0.191536	0.218835		SD:	0.357866	0.29017
SD:	0.337306	0.189293	0.251636	0.159765	0.924371	0.582864		SD:	0.338819	0.494829	0.35124	0.332852	0.310439	0.689862

## Sheet: figure 6
A										E						G						H						J							K							L
	Non-Tubular lysosome	Mixed lysosome	Tubular lysosome					WT		glp-1				WT		glp-1				WT		glp-1				Repeat-1	control RNAi		sam-4 RNAi				Repeat-1	control RNAi		sam-4 RNAi				Repeat-1	control RNAi		sam-4 RNAi
Day1	1	0	0					control RNAi	skn-1 RNAi	control RNAi	skn-1 RNAi			control RNAi	sam-4 RNAi	control RNAi	sam-4 RNAi			control RNAi	skn-1 RNAi	control RNAi	skn-1 RNAi			days	dead	censored	dead	censored			days	dead	censored	dead	censored			days	dead	censored	dead	censored
Day5	0.8788	0.0909	0.0303					1.11	0.27	1.14	0.59			0.54	1.21	3.7	0.84			1	1.17158	1.97405	1.22019			5	0	0	0	0			7	0	0	0	0			7	0	0	0	0
Day9	0.7561	0.1463	0.0976					1.42	0.34	0.39	0.39			0.4	0.18	3.19	0.6			1	0.806966	2.07305	0.945981			7	3	4	8	6			9	1	4	2	3			9	0	0	3	3
								0.9	0.62	0.7	0.36			0.74	0.26	1.51	0.73			1	0.984093	1.78456	0.992991			9	14		24				11	3		4				11	4	1	4	2
								0.4	1.18	0.5	0.39			0.28	0.42	0.71	0.51		mean：	1	0.987547	1.94389	1.05305			11	13		20				13	6		10				13	7	6	9
								0.43	0.57	0.2	0.51			0.25	0.66	1.81	0.32		SD:	0	0.182333	0.146587	0.146638			13	19		26				15	10		8				15	3		3
		C						0.43	0.42	0.5	0.22			0.59	0.36	2.25	0.8									15	21		20				17	8		15				17	10		10
WT			glp-1					0.42	0.47	0.92	0.4			0.65	0.63	0.33	1.33									17	10		14				19	11		17				19	2		9
Day1	Day5	Day9	Day1	Day5	Day9			0.63	0.42	1.3	0.3			1.73	0.31	2.27	0.67					I				19	12		4				21	7		11				21	9		8
0.793055	1.95405	2.03279	1.36096	1.57617	1.88023			0.53	1.36	1.27	0.8			0.41	1.16	4.37	1.19			WT		glp-1				21	8		4				23	10		8				23	8		6
0.617297	1.70111	1.4148	1.04707	1.09643	2.36277			0.6	1.37	0.59	0.56			0.51	0.46	1.92	0.49			control RNAi	sam-4 RNAi	control RNAi	sam-4 RNAi			23	3		3				25	13		19				25	13		11
0.60122	1.01177	1.16071	0.717228	1.15545	0.997614			0.5	0.44	0.36	1.08			0.95	0.34	1.05	0.26			1	1.07332	2.72772	0.973531			25	5						27	11		9				27	10		9
0.723393	2.80877	0.923853	0.635329	1.30897	1.46023			1.32	0.59	0.5	0.51			1.04	0.32	2.77	0.17			1	1.01977	2.11961	0.960116			27	2						29	16		5				29	11		10
0.347229	1.68999	0.487022	1.81699	1.20733	1.28143			0.63	0.35	1.04	0.83			1.63	0.56	1.3	0.7			1	1.46503	3.22156	1.6114										31	7		7				31	12		11
0.947374	1.32308	0.583486	0.903181	1.59508	1.68587			0.43	0.67	0.76	1.43			0.37	1.23	1.6	0.62		mean：	1	1.18604	2.68963	1.18168										33	10						33	9		12
0.593183	1.64552	1.2705	1.16174	1.18708	1.61704			0.88	0.5	0.41	0.69			0.49	1.22	0.39	0.49		SD:	0	0.243091	0.551961	0.372209			Repeat-2	control RNAi		sam-4 RNAi				35	6						35	6		10
0.912011	0.895026	1.15286	1.85462	1.44094	4.60917			0.3	0.43	0.92	0.46			0.28	0.23	1.7	0.39									days	dead	censored	dead	censored			37	4						37	7		7
0.306505	0.528121	0.996792	1.45837	1.95511	1.50758			0.52	0.91	0.6	0.71			0.6	0.42	1.88	0.32									7	2	7	6	4										39	4		7
0.916723	0.55592	1.1011	1.88074	1.11995	2.03268			0.53	0.61	0.66	0.39			0.48	0.57	1.49	0.4									9	8		10											41	3		4
0.534995	1.82341	0.85641	1.18609	0.82168	0.609808			0.67	0.34	0.96	0.42			0.32	0.56	1.51	0.39									11	8		11
0.864217	0.933938	0.632114	0.858018	0.671624	1.49426			0.77	0.49	0.84	0.58			0.42	0.51	1.36	0.74									13	19		17				Repeat-2	control RNAi		sam-4 RNAi
2.04347	1.41064	1.694	1.8064	1.19007	2.66255			0.54	0.31	1.21	1.47			0.51	0.37	1.74	0.84									15	32		29				days	dead	censored	dead	censored
1.14236	1.69694	1.38578	0.747146	1.12924	1.87945			0.34	0.54	0.43	0.51			0.37	0.76	0.28	0.78									17	12		8				7	0	1	1	3
0.749277	0.900583	0.931702	0.846125	1.36273	1.46179			0.38	0.55	0.7	0.5			0.23	0.95	0.59	1.67									19	8		2				9	0		2				Repeat-2	control RNAi		sam-4 RNAi
0.340581	2.22512	1.11991	1.20573	0.58441	1.23587			0.57	0.74	1.55	0.78			0.42	0.53	0.91	1.19									21	4		2				11	4		5				days	dead	censored	dead	censored
0.383158	1.45456	1.15757	0.746343	0.426763	1.42002			0.89	0.57	0.66	0.46			0.51	0.23	0.76	1.03									23	1		1				13	7		6				11	5	12	6	7
0.46991	3.33342	1.06111	0.705637	1.95027	1.29568			0.37	0.67	0.38	0.98			0.27	0.53	1.29	0.93									25	2						15	6		17				13	3		8
1.05222	1.37083	0.636811	0.289358	1.44067	1.72092			1.06	0.82	0.42	0.61			0.42	1.41	1.52	0.64									27	2						17	8		15				15	8		9
0.720006	0.747855	1.48224	0.587503	1.16861	2.0164			0.47	1.03	1.83	0.39			0.48	1.11	0.61	1.47																19	11		12				17	7		7
0.374602	2.09314	1.79987	0.774784	0.81739	2.25538			0.79	0.71	1.07	0.51			0.27	0.56	0.44	0.53																21	10		21				19	10		10
1.55499	0.306521	2.54726	1.61509	1.19543	1.88886			1.26	0.47	1.44	0.7			0.69	0.51	0.55	0.34									Repeat-3	control RNAi		sam-4 RNAi				23	13		26				21	12		12
0.176888	0.357607	1.01169	1.62572	1.11569	3.12506			1.18	0.48	1.31	0.37			0.47	0.37	0.62	0.51									days	dead	censored	dead	censored			25	6		8				23	8		8
0.197721	0.425725	1.12553	0.298246	2.36243	1.19279			1.01	0.43	0.79	0.73			0.2	0.84	0.84	0.81									7	6	0	9	1			27	14		5				25	5		4
0.859473	0.869187	0.370237	0.287965	1.60521	1.71364			0.62	0.94	0.57	0.39			0.22	1.1	1.63	0.8									9	13		28				29	18		2				27	17		11
0.186564	0.422176	0.751363	0.63915	1.32716	1.67184			0.75	0.42	0.79	0.63			0.44	0.42	0.57	0.98									11	18		23				31	11						29	10		13
0.358206	0.901826	1.31761	0.601557	1.4856	0.912011			0.86	0.82	1.32	0.85			0.96	0.44	0.37	0.83									13	19		26				33	6						31	6		6
0.319033	0.510032	1.05366	1.11495	1.82897	3.19212			0.44	0.67	1.51	1.28			0.4	0.27	1.01	0.83									15	21		22				35	5						33	9		9
0.287755	0.88945	1.28356	0.831101	2.73282	1.07141			0.69	0.79	0.62	0.61			0.3	0.53	0.91	0.51									17	13		12				37	2						35	12		12
0.235364	1.35532	0.909988	0.79236	0.995159	0.97092			0.51	0.24	0.85	0.42			0.58	0.66	0.68	0.45									19	9		11											37	6		2
0.287362	0.650801	0.667323	0.74382	1.22173	2.00908			0.74	0.94	1.29	0.73			0.38	0.65	0.81	0.61									21	6		7											39	4		4
0.26247	0.363623	1.01456	1.24139	0.750189	1.27315			0.59	0.81	1.07	0.59			0.52	0.95	0.96	0.39									23	9		4											41	4		2
0.68394	0.244618	0.614635	0.736848	0.456005	0.786452			1.48	0.34	0.85	1.16			0.82	0.85	0.4	0.48									25	4						Repeat-3	control RNAi		sam-4 RNAi
0.132279	1.86439	1.5366	0.894745	1.67781	1.69087			0.72	0.74	0.71	0.94			0.34	0.63	1.15	0.62									27	2						days	dead	censored	dead	censored
0.157115	0.256601	0.428251	0.660618	1.99239	1.29765			1.18	0.69	0.53	0.77			0.38	0.39	0.5	0.29																7	1	5	1	9			Repeat-3	control RNAi		sam-4 RNAi
0.636588	0.45556	0.461377	1.59647	1.66458	0.385968			1.19	1.13	0.28	1.17			1.09	0.73	0.46	0.81																9	1		4				days	dead	censored	dead	censored
0.810199	0.782268	0.825375	2.16108	1.34103	0.63249			0.72	0.84	0.85	0.71			0.79	1.08	0.68	0.71																11	4		6				9	3	6	2	0
0.389024	1.52267	0.937924	0.802491	1.06805	0.367821			0.77	0.54	0.51	0.91			0.43	0.9	0.88	0.29																13	10		7				11	1		5
0.565854	0.680271	3.41857	1.1209	0.736791	0.995168			0.74	0.89	0.38	0.76			0.34	0.31	0.55	1.04																15	3		10				13	4		6
0.829049	1.49642	1.1899	1.08276	2.07308	0.52874			0.41	0.7	3.17	0.94			0.55	0.49	0.69	0.74																17	5		13				15	7		10
0.858198	0.573485	0.771983	0.567635	0.518241	1.83632			1.32	0.47	1.59	1.02			0.9	0.96	0.55	0.6																19	6		3				17	5		8
0.856769	1.55101	1.35806	0.697651	2.55434	1.14639			0.47	1.17	2.63	1.17			0.39	0.88	1.51	0.48																21	10		9				19	9		13
0.488518	0.996674	1.40347	1.21562	1.76766	1.47131			0.38	0.89	0.75	0.49			0.97	0.89	1.03	0.29																23	9		16				21	6		7
0.141909	0.765065	1.07921	0.470423	1.59486	0.0572174			0.38	0.84	4.21	0.6			0.6	0.78	1.1	0.62																25	12		12				23	8		7
1.00755	0.578067	1.04444	1.07921	2.08153	0.261565			0.42	0.45	3.43	0.56			0.47	0.23	0.83	0.36																27	17		7				25	13		10
0.759919	0.447763	0.596016	0.753132	1.35363	0.979354			0.33	0.28	2.6	0.61			0.68	0.17	1.44	0.75																29	6		10				27	10		12
1.54413	0.732495	1.20977	2.75869	1.56718	0.767173			0.42	0.57	2.64	0.92			0.83	0.27	1.27	1.03																31	13		3				29	16		6
0.897779	2.87028	0.747853	4.65171	1.48681	0.614857			0.37	0.2	3.07	0.31			0.31	0.79	0.56	1.07																33	8						31	11		8
0.558448	0.496677	1.03653	1.45872	1.21471	1.72844			0.37	0.3	2	1.39			0.37	0.34	0.75	0.6																35	4						33	15		5
0.322303	0.446301	1.54532	1.92144	1.50633	0.843823			0.35	0.52	1.37	0.36			0.87	1.51	0.73	0.58																37	2						35	7		14
0.681789	0.772695	1.26245	4.23319	1.28589	1.26814			0.48	0.3	0.87	0.28			0.76	0.59	0.63	0.32																							37	5		10
0.61361	1.16311	1.12244	0.564783	1.589	0.697004			0.47	0.23	1.09	0.49			0.35	0.4	0.57	0.48																							39	4		9
1.3204	0.450024	1.3156	1.52073	1.91046	1.08591			0.39	0.29	1.35	0.43			1.13	0.18	0.93	1.18																							41	2		4
0.589796	1.07761	1.0821	1.84866	1.70151	1.27268			0.43	0.67	1.97	0.33			0.53	0.31	1.13	1.05
0.588837	1.14413	1.17845	2.36951	0.254898	1.44985			0.29	1.4	1.21	0.24			0.91	0.33	0.52	0.59
0.223139	0.465688	0.797338	3.42459	1.68659	0.625814			0.57	0.79	1.26	0.4			1.37	0.48	1	0.57
0.384293	0.671257	0.963451	2.51419	0.610795	1.77686			0.95	1	0.86	0.38			0.56	0.25	0.54	0.47
1.09269	0.609185	0.86635	1.01382	1.06183	2.17558			0.62	0.73	0.78	0.42			0.54	0.58	1.21	0.4
0.268205	0.673217	0.516548	1.45278	0.620493	1.3538			0.42	0.24	1.65	1.04			0.42	0.4	1.4	0.2
0.794689	0.834202	0.538539	0.404701	0.956106	1.90696			0.47	0.24	0.86	0.7			0.56	0.59	0.49	0.3
0.373196	0.84884	0.425725	0.879651	1.26617	0.935919			0.69	0.58	0.75	0.49			0.96	0.29	0.98	0.7
0.328925	1.16935	1.25447	0.804617	0.341467	1.5662			0.36	0.24	1.45	1.33			0.87	0.53	1.84	0.86
0.722248	1.03727	1.06147	1.55177	0.780494	1.75604			0.1	0.16	1.32	0.23			0.53	0.57	2.64	0.5
0.442351	0.731758	1.15939	0.975164	0.948334	1.40484			0.34	0.2	0.92	0.3			0.89	0.73	2.8	0.55
0.597846	0.711272	1.03735	0.440481	1.26015	0.90412			0.27	0.29	1.27	0.61			0.49	1.14	2.55	0.74
0.431005	0.911407	1.22018	0.741913	1.32826	1.00666			0.33	0.53	1.41	1.59			0.74	0.44	1.1	1.25
0.144658	0.408323	0.876614	0.679726	1.08559	1.13491			0.87	0.51	2.1	0.77			0.74	0.58	0.29	0.88
0.744184	0.656245	1.08381	0.986324	0.702445	0.375684			0.25	0.58	3.65	1.35			0.93	1.03	1.04	0.62
0.523967	1.89979	0.604334	1.14231	1.86751	0.981555			0.29	0.5	2.78	1.14			0.4	0.35	0.39	0.44
0.298007	3.03209	1.21531	0.679727	0.536411	1.05869			0.56	0.72	1.94	0.63			0.91	0.28	0.52	0.68
0.714864	0.424658	1.22608	0.214043	0.459783	0.563222			0.67	0.94	2.54	0.22			0.45	0.29	0.71	0.43
0.81277	1.54024	0.915707	0.652414	0.651358	0.334847			0.24	0.87	1.52	0.72			0.28	0.36	0.89	0.27
0.869009	0.63763	1.38374	0.502857	1.49855	0.769514			0.28	0.44	2.01	0.4			0.89	0.45	1.79	0.4
0.786295	0.913796	1.17618	1.26268	2.01652	0.551727			0.42	0.93	1	0.58			0.76	0.93	1.06	0.31
1.43522	0.85845	1.37356	2.42265	0.940849	0.996375			0.55	0.52	1.22	0.74			0.4	0.47	0.36	0.45
0.993362	0.543862	1.2813	1.55799	1.63193	1.90859			0.59	0.29	1.28	0.44			0.6	0.67	0.43	0.64
0.617299	0.568668	1.5534	2.01798	1.2942	0.525203			0.55	0.38	1.86	0.64			0.37	1.24	2.25	0.6
0.510556	1.04205	1.48337	3.3192	1.31194	0.164209			0.49	0.48	1.47	0.34			0.62	1.06	0.78	0.36
0.875234	0.471268	0.459264	1.57177	0.603108	0.401659			1.18	0.47	1.7	0.77			0.65	1.05	1.56	0.31
0.477613	0.7069	1.63147	0.90012	0.425726	1.32986			0.69	0.34	1.58	0.62			0.49	0.45	1.27	0.33
0.928566	0.556572	1.4627	1.17108	0.249757	0.299335			0.95	0.26	0.97	0.37			0.35	0.38	0.64	0.18
0.571723	0.551725	0.936861	1.08497	1.06147	0.381954			0.73	0.69	1.09	0.89			0.71	0.37	0.39	0.58
0.682304	3.63342	1.76466	1.01493	0.590341	1.46076			0.66	0.96	1.82	0.49			0.63	0.48	0.8	0.63
0.667397	0.640981	1.21241	1.06086		0.878053			0.54	0.43	1.31	1.03			0.52	0.85	0.47	0.82
1.38029	0.430246	1.2744	0.964415		0.409493			0.69	1.22	2.89	0.61			0.16	0.32	0.65	0.6
0.686425	0.32568	1.60737	0.707239		0.745796			0.77	0.57	1.48	0.37			0.85	0.64	0.84	0.57
1.81701		0.954091	0.537315		0.284979			1.13	0.53	1.53	0.28			0.43	0.65	0.67	1.47
0.652499		1.7727	0.819752		0.954943			0.47	0.21	1.79	0.34			0.37	0.93	0.43	0.83
1.50272		1.65328	1.33181		2.26877			0.29	0.25	1.8	0.71			0.61	1.11	1.23	0.77
2.04551		0.614252	1.01493		1.63701			0.8	0.41	2.03	0.73			0.56	0.69	1.43	1.11
1.37935		0.949663	1.32033		2.63315			0.73	0.49	1.58	0.86			0.37	0.49	0.92	0.61
1.75223		0.451588	0.483906		2.22805			1.28	0.86	1	0.71			0.44	0.56	1.01	0.41
1.341		0.647279	0.615879		1.1585
0.749277		1.50176	0.745016		0.473685			mean: 0.63	0.596	1.309	0.6593			mean: 0.59	0.6149	1.1243	0.6492
0.940848		0.780544	1.04728		1.86368			SD: 0.30	0.286233	0.785714	0.312514			SD: 0.29	0.310859	0.750678	0.302347
0.544929			0.567634		1.54377
0.9669			1.5805		0.358096
0.975169			0.970649		0.336508
0.41651			1.22608		1.60654
0.637542			1.7162		0.800791
1.37247			0.77109		0.252261
1.89842			0.424658		0.840874
1.6953			1.6284		0.566703
0.666342			0.960008		1.08772
0.811928			0.536411		0.652152
1.11105			0.753402		1.25832
1.28199			1.00311		0.34604
0.543883			0.520841		1.14339
0.794688			0.574963		0.493651
0.943689			0.481726
1.07283
mean: 0.76	1.03524	1.11357	1.15724	1.2411	1.2307
SD: 0.43	0.710126	0.458962	0.750417	0.532346	0.730384

## Sheet: figure s1
A						B					C
	Non-Tubular lysosome	Mixed lysosome	Tubular lysosome			Day1	Day5	Day9			Day1	Day5	Day9
Day1	1	0	0			3.51646	2.93112	3.69475			0.85334	1.7015	3.40237
Day5	0.125	0.5625	0.3125			3.63467	3.78457	3.63858			0.33331	4.2021	4.39539
Day9	0.3824	0.3529	0.2647			1.89121	2.42664	0.171993			0.17881	2.92079	2.2791
						1.08596	0.434187	1.70455			0.193711	1.73596	0.588086
						1.66219	5.17225	4.75607			0.372525	1.45696	1.02966
						1.15246	1.658	3.8366			0.268214	2.45122	1.19652
						1.21648	3.34248	3.15203			0.208612	1.79106	1.32269
						0.502354	4.70368	2.50775			0.225864	1.94721	2.06543
						1.64827	1.26873	2.04769			0.157537	1.68773	0.813966
						1.40409	4.39666	3.25051			0.160755	2.53159	3.4797
						1.01746	2.043	3.26529			0.212199	1.49485	2.84887
						1.89246	2.59892	2.08263			0.213803	1.97705	2.40933
						1.20873	1.47874	1.90844			0.229328	1.91359	0.984893
						0.534992	3.80755	4.08599			0.362587	2.37207	2.41747
						1.43558	0.905373	2.74752			0.184083	1.58043	3.46341
						0.460077	1.64614	2.39045			0.295029	1.39534	4.27331
						1.22021	0.830159	1.0479			0.932481	0.605594	3.77679
						1.79312	0.913179	1.64552			0.378794	0.728996	2.86516
						0.470057	0.571886	2.11248			0.826609	0.364498	0.86308
						2.54024	0.699604	1.08821			0.796021	0.897005	2.05928
						0.440412	1.39141	1.63718			0.823467	0.922633	1.65886
						0.591492	1.77314	1.7428			1.2705	1.68773	1.25172
						0.41907	3.4512	1.60521			0.960973	1.65329	1.31228
						0.421468	1.12392	1.53155			1.18945	1.02986	1.02459
						0.502888	1.3907	2.87271			1.01035	1.03215	1.21975
						0.923127	2.63948	2.22368			0.626866	1.23193	1.41491
						1.30123	1.01615	2.3696			1.43974	1.62342	0.999355
						0.474548	2.36277	1.93386			0.60735	1.72844	0.57539
						0.435837	2.95346	2.38634			0.458097	1.95407	1.80523
						1.35761	1.46875	1.10262			0.792201	1.75611	1.50745
						1.39872	3.15461	1.00045			0.557983	1.60923	0.715026
						1.39592	2.71664	2.84535			0.574057	0.478938	1.14741
						0.488517	2.7641	1.88619			0.895529	1.19274	2.16527
						1.41668	2.4689	0.64087			0.991971	0.913179	1.00945
						0.930469	1.1476	1.95048			0.445826	1.77385	1.9068
						0.452596	2.91788	1.70667			0.273281	0.930918	1.18132
						1.4051	2.87137	2.88181			0.525132	1.07282	1.54267
						1.4981	2.50592	1.45893			0.443682	3.15781	1.35504
						0.649364	0.789746	2.4091			0.428679	2.81616	1.51348
						0.523098	0.948263	1.65922			0.510125	2.64375	1.75114
						1.21132	0.615087	2.11294			0.630155	2.80978	1.10109
						1.33529	0.96345	1.70638			0.480655	2.9375	0.797339
						1.01608	0.550544	2.3737			0.372951	3.74531	2.03037
						1.64343	0.474606	2.68207			0.286088	1.98462	1.29093
						2.22137	0.292361	2.63417			0.419677	1.56769	1.38774
						0.368356	0.616987	3.57552			0.317344	0.926992	0.720451
						0.523965	0.968192	2.15541			0.303706	1.3884	1.33839
						0.641663	1.51683	3.09253			0.364448	0.990923	1.7881
						2.87509	1.15993	3.35205			0.327261	1.27583	1.09796
						0.568592	1.22345	2.04366			0.343995	1.37312	0.972478
						1.12933	0.686226	0.396663			0.185943	2.37655	1.38029
						0.58819	0.672889	2.42664			0.251231	1.18271	1.45088
						1.29402	0.988166	2.93112			0.216932	1.33961	0.879937
						1.34108	1.76458	1.99239			0.17957	1.21757	0.862684
						0.957586	1.3999	1.50547			0.162967	0.417917	0.980319
						0.899546	0.815627	1.34103			0.286596	0.73225	1.04306
						1.99986	0.978755	1.25865			0.293239	0.989808	0.776414
						2.7104	0.936592	1.02514			0.33794	0.715219	1.05592
						2.8266	0.808877	2.10962			0.379065	0.636457	0.780541
						0.517629	0.964976	1.44597			0.492223	1.06716	0.462218
						2.38848	0.964973	2.25795			0.11801	1.41744	1.19671
						1.52716	1.03309	1.3282			0.335131	0.60497	1.36407
						0.677383	1.03025	1.42176			0.505762	0.556571	1.06312
						0.941909	1.26014	3.02167			0.236023	0.578043	0.60067
						0.971487	1.27717	1.78245			0.348669	0.851781	0.610645
						0.59479	1.68871	1.53793			0.303456	0.409261	0.408299
						0.655879	1.37368	0.961312			0.237554	0.585604	0.553174
						2.70303	0.892601	4.76143			0.272292	0.289476	0.664527
						1.53156	1.30272	6.69231			0.510357	0.431944	1.02253
						0.866465	0.593884	1.14939			0.349434	0.692075	0.697655
						2.45601	0.989096	0.720176			0.168586	0.592869	1.21403
						1.79412	0.506317	1.16883			0.469999	1.05022	1.43754
						0.875575	1.48796	0.918853			0.376445	0.533272	2.33068
						0.810204	0.861082	1.91576			0.208612	0.701147	1.6344
						0.911531	1.01493	1.1672			0.266649	0.38718	1.20078
						0.994714	1.31689	2.14028			0.431342	0.695706	1.42176
						0.498337	0.448594	0.681161			0.395267	0.474284	0.983815
						0.856284	1.59989	7.80249			0.188223	1.20552	0.665521
						0.506375	1.64693	3.33134			0.329387	0.523536	0.361697
						1.51548	2.40611	2.0013			0.411734	1.70151	0.900586
						1.32033	0.570936	1.65108			0.614072	2.98165	0.425277
						0.745897	0.72936	2.55722			0.262554	2.0999	1.00065
						2.38206	0.444672	2.10137			0.348459	2.77729	0.825537
						1.51013	3.09253	2.12639			0.326076	3.53618	0.73381
						1.17886	3.35205				0.339385	2.4395	1.23831
						0.924114	2.04366				0.292197	1.68073	1.90124
						0.707317					0.353905	1.00945	0.846383
						0.899545					0.18784	3.83151	0.833876
											0.294013	1.78804	0.600391
					mean：	1.22418	1.62553	2.21832			0.401091	1.8982	0.729639
					SD:	0.728502	1.07442	1.21916			0.290383		0.650421
											0.130671		0.517612
											0.263159		0.329386
											0.206432		0.364679
											0.172027
											0.246572
											0.25778
											0.150653
											0.210081
											0.379312
											0.318817
											0.264708
										mean：	0.40798	1.49961	1.35232
										SD:	0.258747	0.882703	0.848979

## Sheet: figure s2
A						D				E				F
0h	3h	6h	12h		pooled data	control	TBHP		pooled data	control	TBHP		pooled data	control	TBHP
1	0.79	0.61	0.46			0.822872	2.87308			0.392166	1.17359			0.85612	2.05088
1	0.77	0.47	0.38			1.31356	2.30284			1.24322	1.13745			0.650406	2.1883
1	0.8	0.5	0.31			1.30469	2.92364			0.889906	0.797403			0.384144	1.52292
mean： 1.00	0.79	0.53	0.38			2.05321	1.75258			0.581879	1.80457			1.17598	1.7539
SD: 0.00	0.0152753	0.0737111	0.0750555			0.9857	1.54471			0.908478	2.01798			1.15098	2.62364
						0.812399	2.01873			0.58351	1.53963			0.734683	2.01506
	C					0.865175	2.12698			0.831479	2.72284			1.11534	1.90514
	control	H2O2				0.608069	2.58053			1.12266	3.03671			1.98308	2.06874
	0.2221	2.5131				0.755979	3.43265			1.02364	2.68466			1.28038	2.62343
	0.2415	3.6122				1.18312	2.97041			0.592584	1.83114			2.29945	1.32645
	0.4279	2.1272				0.655147	1.72154			0.573876	1.62915			0.809069	1.74009
	0.5573	2.0858				1.22101	2.1975			0.744097	1.57978			0.758832	2.78353
	0.149	1.1631				0.767598	4.2503			0.792126	1.50371			1.38437	2.13767
	0.1529	1.5059				1.03487	3.41468			1.5382	2.23012			0.549902	3.07028
	0.1759	1.9198				1.2465	3.11281			1.90979	1.52172			0.978584	2.31477
	0.2372	2.6385				0.852554	3.53229			1.41093	3.26732			0.64878	1.86524
	0.3257	2.4794				1.16261	4.43899			1.39885	2.01449			0.981941	2.18279
	0.5183	2.9515				1.21615	2.16416			0.711311	2.20942			0.82429	2.36323
	0.332	2.0218				0.863558	2.00683			1.18151	2.45569			0.87697	3.37033
	0.4135	3.0794				0.529941	2.85289			1.07257	2.92064			0.701245	3.25646
	0.2934	0.6322				0.615842	1.61392			1.41887	3.07619			0.802673	1.98617
	0.4534	0.6537
	0.1446	4.1541			mean：	0.993836	2.65867		mean：	0.99627	2.05496		mean：	0.997487	2.24519
	0.4822	2.5335			SD:	0.346198	0.831644		SD:	0.389854	0.702156		SD:	0.454777	0.542869
	0.6727	1.3536
	0.4095	0.1585			Repeat-1	0.843704	2.94582		Repeat-1	0.509815	1.52567		Repeat-1	0.817643	1.9587
	0.7379	0.2069				1.34681	2.36114			1.61619	1.47869			0.621174	2.08995
	0.2682	1.2367				1.01065	2.99765			1.15688	2.00153			0.36688	1.45448
	0.7293	3.4714				0.832966	1.79695			0.746039	3.53969			1.22284	1.97576
	0.9512	0.4892				0.887078	3.04561			0.967326	3.94772			2.1961	2.50553
	0.3269	1.6548				1.25193	1.76513			1.02976	2.05371			0.772707	1.26683
	0.1904	0.5946				0.787031	2.25313			0.924704	1.95483			0.934603	1.66188
	0.2439	2.0288			mean：	0.99431	2.4522		mean：	0.99296	2.3574		mean：	0.990278	1.84473
	0.262	0.3906			SD:	0.221385	0.554174		SD:	0.345533	0.980797		SD:	0.593465	0.41766
	0.5035	0.529
	0.227	0.3605			Repeat-2	1.02225	4.38485		Repeat-2	0.462538	1.20624		Repeat-2	1.07006	2.52251
	0.2682	0.7023				1.2313	2.13776			0.659099	2.58995			0.898265	2.03263
	0.2333	0.2371				0.842157	1.98236			0.88991	1.59685			0.955672	2.37868
	0.3765	1.0491				1.20132	2.8181			1.21931	1.75137			0.764178	2.57531
	0.409	0.853				0.853027	1.99411			1.51386	0.632088			1.25427	3.6728
	0.1849	0.6066				0.523478	2.10104			1.11842	1.43046			0.800616	2.85909
	0.1799	1.018				1.28878	2.54906			1.10884	1.59962			1.21543	2.19589
	0.1269	1.8799			mean：	0.994616	2.56675		mean：	0.995998	1.5438		mean：	0.994072	2.60527
	0.1596	0.1577			SD:	0.274258	0.860168		SD:	0.354755	0.591814		SD:	0.192964	0.541392
	0.2263	0.2494
	0.2069	2.5322			Repeat-3	2.05321	4.2503		Repeat-3	0.600351	2.76989		Repeat-3	1.12313	1.67507
	0.5428	1.3005				0.608069	3.41468			0.937319	1.88927			1.89395	1.81952
	0.5088	1.8107				0.755979	3.11281			1.05614	1.68087			0.724727	2.65842
	0.7781	1.7777				1.18312	3.53229			0.611396	2.30091			1.32215	2.04159
	0.5132	0.5395				0.655147	1.54471			1.21902	2.53365			0.525187	2.93229
	1.5335	0.8778				1.16261	3.43265			1.10662	3.01336			0.619622	3.1101
	0.2481	2.3652				0.615842	1.61392			1.46392	3.17385			0.766598	1.89691
	0.4042	1.0456			mean：	1.00485	2.98591		mean：	0.999252	2.48026		mean：	0.996481	2.30485
	0.3998	2.6407			SD:	0.524201	1.02112		SD:	0.31421	0.558639		SD:	0.486209	0.582382
	0.3572	1.7283
	0.4	0.2965
	0.3417	0.2078				H				J				K
	0.2323	1.5662				control	TBHP			control	TBHP			0h	3h	6h	12h
	0.3866	1.7083				1.00945	2.91195			0.803301	2.39539			1	0.94	0.85	0.6
	0.2801	0.2257				0.925321	1.02812			0.687945	1.99421			1	0.92	0.81	0.65
	0.4476	0.2652				1.2921	5.43117			0.46585	2.4602			1	1.03	0.81	0.69
	0.1408	0.2522				0.953927	8.37506			0.283117	1.00353
	0.3042	0.1905				0.592206	2.49049			0.69328	1.32504		mean：	1	0.96	0.82	0.65
	1.0885	0.469				0.454248	3.23125			0.293313	1.90468		SD:	0	0.0585947	0.023094	0.0450925
	0.3829	1.3137				0.639317	2.40847			0.360761	2.12445
	0.1845	4.1874				0.575381	1.88074			0.239984	2.13664
	0.5054	3.6844				0.565295	2.09457			0.49173	3.0605
	0.5262	0.6465				0.69652	1.9684			0.468985	1.59598
	0.6485	1.2499				0.575389	1.74792			0.276057	2.52735
	1.1596	2.2602				0.575387	3.66762			0.517611	2.31979
	2.4449	0.8268				0.743624	2.9008			0.27998	2.36253
	0.5131	2.1218				1.18105	1.46102			0.305861	2.27096
	0.4903	0.4988				0.31461	0.867764			0.250177	1.19653
	0.1965	0.6887				0.538376	1.009			0.367031	2.36455
	0.2652	0.3819				1.23826	1.65583			0.376446	2.59745
	0.4948	0.3033				0.457619	2.2606			0.672892	2.19985
	1.0935	0.5772				0.883264	2.72813			0.396836	1.86496
	0.2056	3.8479				0.486217	1.11992			1.15285	1.91852
	0.3374	1.6912				0.726807	0.801821			0.759948	2.23193
	0.4022	0.5104				0.757084	0.773486			0.607423	2.08153
	1.8907	0.2552				0.863077	0.913172			0.249048	2.35593
	1.7086	0.5966				0.57202	0.667325			0.241641	1.01611
	0.5406	0.4294				0.639322	0.900002			0.247261	1.32607
	0.6845	0.3695				0.77223	0.679292			0.377787	1.17224
	0.716	1.2454				0.60062	0.558764			0.4465	2.77844
	0.8934	0.7188				0.45425	0.487325			0.321335	1.0999
	0.6714	0.3917				0.423971	0.810199			0.274081	1.35825
	0.9138	0.328				1.13731	1.3096			0.314696	1.06087
	0.7202	2.7518				0.703246	1.56199			0.296305	1.1573
	0.3818	2.5259				0.422496	1.87546			0.722543	1.5293
	0.613	0.682				0.330772	1.63969			0.449376	1.46499
	0.3059	0.2388				0.83388	8.84466			0.502059	3.0092
	0.3325	0.4822				0.448902	7.91488			0.531282	1.05823
	0.9206	1.8944				0.637915	3.9776			0.715901	1.56055
	0.4199	0.8788				0.99231	1.94571			0.333821	1.75181
	0.3014	0.8784				0.639306	4.05125			0.365254	1.3925
	0.9679	0.3947				0.79913	6.32912			0.483467	1.9977
	0.6687	0.2329				1.33003	6.40417			0.246489	1.33746
	0.4752	0.3911				1.61216	3.58567			0.321507	1.53906
	0.5729	0.3424				0.750493	3.44184			0.46083	1.56196
	0.7256	3.0389				0.511443	4.45845			0.405099	1.36543
	0.8282	2.7479				0.967294	3.57556			0.300074	1.01177
	1.0708	1.4375				1.11878	5.43722			0.393849	2.67814
	1.4819	4.2204				0.694897	3.44752			0.665521	2.25407
	1.8485	3.3636				0.805823	2.75801			0.589433	1.31336
	1.1479	0.3967				0.542351	3.79227			0.257208	1.55657
	0.7871	1.5354				0.622481	6.82854			0.535846	2.37655
	0.4431	0.9004				0.638865	2.16944			0.320433	1.88431
						0.24173	3.54602			0.42147	2.24098
						0.686239	3.04854			0.498098	1.47211
mean：	0.548111	1.35557				0.496752	5.66376			0.435834	1.34257
SD:	0.416855	1.10001				0.953025	4.54334			0.275388	0.908505
						0.582389	4.89794			0.486122	1.45361
						0.435837	4.12964			0.210334	1.41323
						0.723728	5.25746			0.587501	1.51249
						4.55939	3.01093			0.364191	1.14741
						4.66072	2.83532			0.40835	1.33247
						4.18988	3.37173			0.603179	2.03404
						2.95019	2.12809			0.131922	1.83048
						3.11247	2.24144			0.573826	1.97852
						2.08956	1.84392			0.41488	1.02771
						2.75916	4.06779			0.227498	2.02563
						1.60521	4.64093			0.285368	0.460342
						1.6886	5.83827			0.311312	2.11984
						1.10688	1.33465			0.444214	1.03561
						1.30911	2.18556			0.499093	0.895262
						2.02218	4.4687			0.250248	1.2597
						1.16365	1.53793			0.607656	1.19344
						0.53854	3.19271			0.344837	1.86904
						1.45928	1.3096			0.76985	1.51417
						2.20145	1.56199			0.350512	1.45361
						1.56352	1.87546			0.74928	1.13058
						2.04299	1.63969			0.461377	1.51249
						1.6886	0.773486			0.550781	1.91795
						1.04234	0.913172			0.443681	2.08955
						2.37654	0.667325			0.96452	2.0004
						1.07709	0.900002			0.707321	2.36549
						0.867231	0.679292			0.481725	1.23865
						1.77059	0.558764			0.730898	0.393849
						1.68026	0.487325			0.742682	0.665521
						2.50164	0.810199			1.11456	0.589433
						1.40063				0.576034	0.257208
						1.07921				0.023577	0.535846
						2.06901				0.520843	0.320433
						1.13828				0.332225	0.42147
						2.0786				0.431891	0.498098
						1.56454				0.946838	0.435834
						2.4809				0.823594	0.275388
						1.78804
									mean：	0.46915	1.5786
					mean：	1.19553	2.76072		SD:	0.209778	0.660187
					SD:	0.885655	1.95166

## Sheet: figure s3
B								D							F								G							J
control		TBHP				control		TBHP				WT			skn-1(ok2315)							Non-Tubular lysosome	Mixed lysosome	Tubular lysosome					Non-Tubular lysosome	Mixed lysosome	Tubular lysosome
WT	skn-1(ok2315)	WT	skn-1(ok2315)			control RNAi	hlh-30 RNAi	control RNAi	hlh-30 RNAi			Day1	Day5	Day9	Day1	Day5	Day9			control RNAi	Day1	1	0	0			WT	Day1	1	0	0
0.150613	1.60765	3.50926	0.696919			0.320314	1.4079	2.86342	3.99344			0.851303	1.57602	1.71918	1.07709	1.3091	1.95265				Day5	0.2537	0.3433	0.403				Day5	0.25	0.4167	0.3333
0.684204	0.275127	1.64398	0.846945			0.341448	0.733168	1.35636	3.60973			1.16087	1.89013	1.51923	1.10072	0.638586	1.00045				Day9	0.5	0.2667	0.2333				Day9	0.451	0.3137	0.2353
0.226257	0.235922	0.600148	0.545681			0.792382	0.370568	0.298857	3.29367			1.13563	2.29594	1.63531	0.580932	0.820226	0.596013			skn-1 RNAi	Day1	1	0	0			skn-1 gof	Day1	1	0	0
0.273592	0.269092	0.393846	0.609802			0.523739	0.742467	0.795789	2.1473			0.78737	2.43075	2.87693	0.611294	0.47681	1.13527				Day5	0.3518	0.3704	0.2778				Day5	0.1905	0.4762	0.3333
0.282671	0.397343	0.24649	0.417425			0.590055	0.510032	2.27841	2.24511			0.908505	2.05134	1.08347	0.968196	0.390244	0.747853				Day9	0.5185	0.2593	0.2222				Day9	0.2979	0.4255	0.2766
0.109473	0.408519	0.205944	0.955718			0.222223	0.835442	0.572995	2.89747			1.00608	1.94979	2.55896	0.814425	0.766305	1.25447
0.719383	0.450204	0.876281	0.254663			0.391254	0.671633	2.80482	3.85384			0.423971	2.02493	1.68242	0.676787	1.10688	0.823775
0.071156	0.869637	1.17287	1.11835			0.372487	0.458675	3.43862	1.44304			0.863078	1.62606	1.72111	0.501186	1.70077	0.886925
0.08471	0.292153	0.554356	0.381477			0.720987	1.19316	3.5802	1.80066			0.847942	0.99231	3.32781	0.414806	1.25163	0.879832
0.317296	0.284823	0.264363	0.548495			0.437673	0.460667	1.17242	1.4504			1.17097	1.3759	1.48532	0.518268	0.723728	0.88551			H			I					L
0.210733	0.306502	2.47517	0.406484			0.611217	0.534119	0.423476	0.834998			0.524909	1.98462	1.55456	0.491905	0.664129	1.16223			control	TBHP		control	LLOME				control RNAi	wdr-23 RNAi
0.243818	0.24649	0.332948	0.679096			0.158025	1.22164	0.647919	0.819059			0.740259	1.88039	1.72111	0.562638	0.617299	0.747855			0.96	1.93		1.29	1.37				0.51	2.07
0.172107	0.200818	0.659475	1.34853			0.187667	2.22685	0.530855	0.706604			0.953931	2.33485	2.1434	0.348832	0.613042	1.02174			0.93	2.12		0.78	1.43				0.64	0.1
0.535213	0.191577	0.919306	0.162545			0.192748	1.70668	3.36272	0.799581			1.00608	1.13433	0.746274	0.357409	0.702445	0.815968			1.09	2.05		1.31	1.53				0.13	2.73
0.173849	0.434241	1.68076	0.854442			0.638589	1.67061	4.1319	0.708379			1.21975	1.59129	0.998852	0.24863	1.14733	0.55131			0.96	2.03		1.04	1.6				0.2	3.22
0.15296	0.210023	0.780629	0.137358			0.3168	1.07356	2.36957	1.01652			0.741945	0.82664	1.80024	0.372945	0.701028	0.851445			1.04	1.77		0.79	1.55				1.18	2.4
0.556468	0.381378	0.737775	0.698856			0.233358	1.26245	0.341213	0.264755			0.851303	0.929973	1.13663	0.300074	0.675485	1.06147			1.13	2.1		0.85	1.16				0.14	2.7
0.132111	0.492494	2.56784	0.215522			0.185907	0.744184	1.24905	1.49999			0.831114	0.688866	0.743976	0.617297	0.747852	1.50423			0.92	1.98		0.88	0.84				0.35	1.35
0.120411	0.225001	0.283372	0.61831			0.174685	0.398459	0.784854	1.80237			0.629223	1.10449	0.932266	0.445826	0.4463	1.19714			0.98	2.19		1.06	1.28				0.17	1.05
0.908714	0.161344	2.95461	0.816349			0.512834	0.421481	3.26445	0.525005			0.69652	1.64754	2.07122	0.542274	0.820226	0.957191			0.95	2.08		1.24	1.33				0.23	1.21
0.193446	0.127717	0.752619	0.892959			0.44122	0.421999	2.17766	0.515557			0.541736	1.28589	2.11253	0.495489	1.23405	1.01608			1.1	2.03		0.74	1.44				0.32	2.68
0.118762	0.161344	0.515658	0.900468			0.754327	0.53333	1.50305	0.819468			0.429014	1.17452	2.06889	0.365445	0.898616	0.892557			0.92	1.84		1.26	1.48				0.26	1.26
0.127898	0.127717	0.225103	0.190891			0.333164	1.70412	3.06503	0.383149			0.83111	1.13385	1.87372	0.528345	1.08027	0.889452			1.03	1.83		1.07	1.16				0.15	1.11
0.115614	0.161344	0.118738	0.917347			0.266008	0.458274	1.86474	3.4074			0.927008	0.872739	1.48336	0.402958	1.41785	0.814632			0.87	1.91		1.26	1.1				0.43	0.41
0.71282	0.127717	1.34324	0.606104			0.16307	0.173824	0.848783	1.69003			0.639318	0.842927	1.01953	0.459757	1.14028	0.77434			0.98	2.04		0.94	1.06				0.56	2.53
0.100923	0.161344	1.0365	1.55909			0.08755	0.227161	0.793054	0.859027			0.696519	1.14945	2.45846	0.337582	0.932373	0.7159			1.11	1.88		0.84	1.59				0.61	1.83
0.12584	0.127717	0.73098	0.642091			0.412863	0.266103	0.581393	0.798744			0.565291	0.864216	1.45229	0.225057	1.20887	0.511363			0.92	1.76		0.88	1.44				0.52	3.42
0.209042	0.198097	1.8077	1.22364			0.330726	0.277673	0.737325	1.27845			0.927012	1.37296	1.59468	0.495121	0.863779	0.68978			0.92	1.89		0.94	1.56				0.62	3.26
0.371575	0.214039	0.965249	1.32225			0.339265	0.311107	0.710534	1.87668			0.629226	0.723732	0.751776	0.599077	1.20244	0.384295			1.07	1.82		1	1.05				0.19	2.08
0.231934	0.135449	0.465683	1.08093			0.143606	0.209631	1.47597	0.428365			0.847938	1.14945	1.29947	0.431046	1.17029	0.7739			1.13	2.13		0.78	1.38				1.13	1.44
0.133328	0.349911	0.390479	1.16657			0.17673	0.320184	1.9553	2.97735			0.847938	1.09269	1.58708	0.24785	1.93227	1.23744			1.01	2.01		1	1.44				0.23	0.81
0.117241	0.170582	0.430852	0.623135			0.408185	0.367738	0.558444	0.979336			0.511456	0.357604	1.29568	0.289359	1.51552	0.60079						1.1	1.22				0.36	0.59
0.155863	0.246913	0.312199	0.185188			0.402532	0.153483	1.72968	1.15201			0.481169	0.613045	0.916937	0.421469	0.757758	0.531796		mean：	1.001	1.9695		0.89	1.33				0.25	1.74
0.808062	0.242964	0.49419	1.19298			0.986953	0.356405	1.22929	0.292984			0.282645	1.02173	1.33269	0.298538	0.65098	0.319823		SD:	0.0812339	0.127423		0.94	1.06				0.58	4.32
0.113338	0.194977	0.381186	0.219299			0.503631	0.645567	1.49828	0.597716			0.619131	1.45229	1.63126	0.181998	0.551097	0.666084						1	1.71				0.48	3.01
0.15963	0.113578	1.04541	1.27102			0.519062	0.146003	0.589099	0.275869			0.874857	1.7513	2.48767	0.3161	1.13893	0.676828						1.06	1.44				0.39	4.04
0.730566	0.150216	1.74334	1.16092			0.405208	0.574038	0.605859	0.303969			0.703366	1.06312	1.48225	0.373573	0.619982	0.997892						1.1	1.48				0.7	2.39
0.252368	0.113578	0.391667	0.349369			0.171207	0.125569	0.52524	0.786226			0.32463	0.768864	1.95358	0.666969	1.07464	0.684269						0.95	1.55				1.02	1.8
0.109003	0.150216	0.320004	0.248748			0.20234	0.663422	3.20754	1.05012			0.283813	0.785947	3.36603	0.59601	0.603447	0.560723							1.38				0.66	0.61
0.205631	0.113578	1.1639	1.15045			0.405664	0.681867	3.16683	0.515616			0.246795	0.938773	2.541	0.368962	0.452917	0.996196											0.42	0.66
0.20495	0.150216	0.360006	1.1645			0.188898	0.584306	0.482532	2.53029			0.378735	0.91201	1.61871	0.727277	0.688009	1.39141						mean： 1.00	1.35571				0.29	2.31
0.696826	0.255664	1.17661	1.22529			0.165462	0.703863	1.34343	1.78504			0.468911	1.34015	1.78733	0.468296	0.725199	1.42901						SD: 0.17	0.206889				0.28	0.48
0.560169	0.106242	2.28078	0.387495			0.256528	0.523638	0.913181	0.64089			0.341713	0.810199	1.05875	0.585369	0.59769	1.19274											0.31	1.74
0.101418	0.359281	2.65612	0.93108			0.583825	0.546673	1.89305	0.426425			0.324633	1.3439	2.43189	0.869187	0.428567	1.0785											0.5	0.47
0.386279	0.557783	0.405334	0.798264			0.248889	1.21979	0.66119	1.57926			0.199231	0.546561	2.27526	1.04657	1.03998	0.936594											0.65	2.69
0.289711	0.33879	1.13943	0.371912			1.08981	0.263056	3.37387	1.81587			0.269183	0.947375	1.17607	1.1005	0.779217	1.99026											0.47	2.23
0.998791	0.673476	1.79133	0.793142			1.85902	0.236005	3.22215	3.43551			0.325851	0.990245	1.79401	0.802489	0.494092	1.47513											0.58	0.59
0.086657	0.381156	0.627302	0.493498			0.390577	0.255712	3.38507	3.77537			0.334706	0.848779	2.53249	1.13384	0.46664	1.04729											0.86	1.06
0.060214	0.611825	0.486774	0.527693			0.096789	0.12908	2.35261	0.537735			0.173109	1.24906	1.33459	0.62723	0.624628	0.74076											0.38	1.67
0.752677	0.114932	0.607057	1.30222			0.967917	1.31132	0.617065	1.86361			0.230224	0.335976	2.07878	0.857834	0.653357	0.638587											0.44	2.66
0.170644	0.306232	0.344202	0.930147			0.516223	0.723032	1.27257	1.25987			0.224024	1.03847	2.17939	0.997611	0.73201	0.794126											0.89	2.55
0.132682	0.609802	1.22726	0.676221			0.508916	0.419123	1.27518	1.10629			0.120423	0.725001	2.36923	0.636456	0.739272	0.84396											0.78	1.65
0.889271	0.417425	1.32825	0.711557			0.576553	0.694492	1.3836	1.50124			0.384293	0.854675	1.8557	0.754953	0.338781	0.506375											0.8	1.39
0.050982	0.355718	3.07319	2.08471			0.78222	0.606658	0.672643	1.0927			1.3152	0.308648	0.878019	0.794688	0.459171	0.388488											0.46	1.8
0.311737	0.254663	2.81158	1.3173			0.343674	2.46352	0.751049	0.249402			0.470556	0.491908	1.46179	1.18635	0.520273	0.540133											0.36	3.35
0.867582	0.11835	2.9836	0.210733			0.594383	0.801346	1.22679	0.342712			0.545845	0.876799	1.59468	0.538544	0.526314	0.664449											0.53	1.66
0.10785	0.838148	3.08916	0.243818			0.870848	0.340986	1.04303	1.52721			0.4831	1.36383	1.29568	0.564779	0.585305	0.808057											0.28	0.38
0.101857	0.548495	2.49713	0.172107			0.570735	0.505378	0.836348	0.390895			0.82818	0.854057	0.894019	0.60015	0.380521	0.797339											0.83	4.76
0.157282	0.406484	0.305501	0.535213			0.478939	0.174437	0.352819	0.78096			0.31998	0.672893	1.0338	0.514948	0.5723	1.22977											0.8	3.56
0.170447	0.679096	0.237036	0.173849			0.494805	0.191813	0.283174	0.304948			0.411733	0.55055	1.07282	0.376695	0.632186	0.376165											0.27	2.23
0.66113	0.348526	5.15913	0.95296			0.19912	0.80864	0.405573	0.630137			0.635248	0.444674	0.499514	0.559418	1.01456	0.786448											0.51	3.96
0.235898	0.162545	0.559424	1.05565			0.295734	0.52742	2.31291	1.3359			0.534866	1.15443	0.813842	0.580316	0.71522	0.620694											0.72	0.69
0.173831	0.285444	0.326329	0.132111			1.05385	2.24144	1.10636	1.78691			0.536431	0.846998	0.846521	0.501556	0.490917	0.798549											0.1	0.59
0.959189	0.373584	0.788766	1.12041			0.843321	1.2552	0.602249	0.756167			0.811706	0.776418	2.99002	0.329545	0.670516	0.359957											0.49	0.32
0.218624	0.698856	1.43821	0.908714			0.67877	0.497778	1.12107	0.417105			0.500352	0.894054	0.744185	0.692864	0.844128	1.06474											0.32	0.59
0.144678	0.215522	0.657997	0.193446			1.53878	0.736508	0.879475	1.99395			0.607806	0.635248	0.523965	1.12072	0.472556	0.718699											0.51	0.45
1.22173	0.21831	1.16401	0.118762			0.321888	0.44134	0.69925	0.390971			0.450951	2.1473	1.0764	1.10635	0.538806	0.612225											1.7	0.4
0.202147	0.816349	1.39365	0.127898			0.27014	0.298413	3.96952	0.613042			0.777987	0.686224	1.05932	1.38892	0.556767	0.813077											0.51	0.67
0.271123	0.892959	0.286597	0.915614			0.611632	0.155343	4.39666	0.84094			0.828177	1.18418	1.5662	1.25163	0.803427	1.28589											0.69	0.81
0.10864	0.190891	0.590336	0.71282			0.190756	0.534355	0.473261	3.23643			0.599953	1.40808	0.774553	1.43682	0.393525	1.21241											0.86	0.56
1.64593	0.917347	1.99097	0.900923			0.137745	0.787275	0.61464	1.46555			0.337545	0.937926	0.597999	1.32187	1.00099	0.895526											1.09	0.42
0.958285	0.606104	0.983162	0.72584			0.253866	1.70107	1.21561	0.393528			0.732492	0.933933	0.645467	0.272717	0.937922	1.19403											0.67	0.74
0.769099	0.559089	0.268989	0.209042			0.189513	0.809438	0.525237	0.722699			0.716417	2.20526	1.06312	0.380151	0.670518	2.03906											0.63	1.11
2.09697	0.164209	1.49429	0.371575			0.115625	0.66114	0.324514	0.598736			0.656721	1.153	0.897003	0.149787	0.529228	1.28589											1.77	1.73
1.18059	0.223636	0.310353	0.231934			0.057133	0.335816	0.248325	4.34102			0.626868	0.596724	0.558136	0.277676	0.583506	1.86914											0.71	2.18
0.840537	1.32225	0.337172	0.533328			0.144352	0.266789	0.191886	1.01194			1.13893	1.1899	0.833354	0.111565	0.312109	1.36625											1.21	1.25
1.65635	0.166572	0.390815	0.717241			0.097912	1.47829	0.605713	0.624148			0.55569	1.19274	0.62182	0.503699	0.801625	1.25374											0.62	0.42
1.36923	0.185188	3.84454	0.155863			0.38914	0.850087	1.19704	2.05385			0.367398	1.69226	0.324083	0.54341	0.559424	1.61654											0.43	0.54
1.2705	0.19298	1.52903	0.808062			0.531914	0.170373	0.726912	0.490791			0.774974	2.38118	0.727991	0.525341	0.857359	1.60736											0.77	1.15
1.06245	0.219299	0.321822	0.113338			0.426665	0.183913	1.55711	1.33809			0.404134	2.29624	0.782266	0.550359	1.4484	1.70496											0.98	0.84
0.677595	0.271024	0.355834	0.15963			0.504416	0.387302	0.425895	0.869782			0.507459	0.975896	1.00578	0.607341	0.656413	0.34937											0.61	2.42
1.20692	0.16092	0.106431	0.730566			0.925008	0.483949	2.75244	1.5671			0.633758	1.34329	1.10635	0.535311	0.637122	0.30853											0.66	0.94
1.47513	0.737775	1.51946	0.252368			0.968469	0.323809	0.467993	2.18345			0.422508	0.220382	0.488515	0.626938	0.988639	0.598914											2.02	0.56
1.55176	1.5818	1.79218	1.109			0.395062	0.303352	2.27395	1.49812			0.495989	0.3027	1.27398	0.466184	1.0867	0.318514											0.63	1.64
0.737561	0.978129	0.330157	0.205631			0.214887	0.142222	0.94876	1.54998			0.506314	0.420703	0.486125	1.20244	0.491905	0.771331											0.45	0.57
1.51663	0.322551	0.319153	1.20495			0.359054	0.357672	0.658109	1.81614			0.843859	0.574623	0.668739	0.631224	1.05874	1.25388											0.68	2.09
1.15841	1.24338	0.500226	0.696826			0.166873	0.28559	0.359118	2.51858			0.861088	0.281946	0.660156	0.498337	0.713684	0.564781											1.27	0.73
1.25679	0.354238	2.12835	0.560169			0.363996	0.090998	1.3902	0.800789			0.964419	0.229475	1.51551	0.565856	0.635249	0.480121											0.71	0.44
2.44258	0.983066	0.127959	1.10142			0.54736	0.161421	0.314408	4.28492			0.774972	0.152166	0.609202	0.401882	0.841503	0.631229											0.7	0.67
0.594783	0.556567	0.202515	0.386279			0.664647	0.608432	0.39438	4.46739			0.55454	0.7663	0.656134	0.61301	0.790536	0.404027											1.64	0.78
0.731427	1.03273	0.133491	0.289711			0.227935	0.895661	0.444444	0.428081			0.479912	0.747147		0.582998	0.734061	0.651588											2.38	0.32
0.517622	1.18462	0.739004	0.998791			0.206433	0.364584	1.77936	3.33609			0.865677	0.949894		0.41635	0.725445	1.28443											2.1	1.51
0.576008	0.853345	1.62839	0.866569			0.156989	0.255801	0.550716	1.0897			0.734793	0.572739		0.741124	0.656424	0.388488											1.46	0.68
0.493503	0.958937	1.44931				0.110385	0.316038	0.684308	1.9212			0.414465	0.614639		0.477613	0.682299	0.461144											0.33	0.63
0.492229	0.414027	0.98781				0.076239	0.386751	1.12187	2.59371			0.574061	0.359204		0.431339	0.682298	0.54898											1.02	1.13
2.18391		0.372713				0.190222	0.405138	4.21467	2.31608				0.771522		0.652501	0.367033	0.470554											1.2	0.97
		0.556799				0.138757	0.168737	1.09428	4.07212				1.1573			0.966203												0.75	0.17
		0.538706				0.349125	0.834846	0.78227	4.01895				0.600272															1.39	1.09
		1.42137				0.248816	0.425897	0.36702	1.55671				0.433042															1.64	1.72
						0.461292	0.353903	0.404133	1.93639				0.983426															1.11	1
mean： 0.55	0.419009	1.07038	0.686394				1.18089		1.96866				0.420271															0.8	1.38
SD: 0.53	0.336334	0.960452	0.408379				0.369334						0.502889															0.66	0.23
							0.480219						0.849323															0.36	0.43
							0.632204						0.159647															0.19	1.19
							0.303969																					0.41	3.17
							0.664124																					1.34	1.49
							0.624282				mean：	0.630935	1.04767	1.41452	0.603033	0.780052	0.898205											0.74	1.58
							0.538897				SD:	0.260981	0.549717	0.687839	0.289369	0.30541	0.397503											0.53	0.67
							0.305099																					0.68	1.9
							0.451269																					0.5	0.86
							0.305974																					0.75	0.29
							0.213943
							0.198001																				mean：	0.6919	1.4872
							0.254645																				SD:	0.450559	1.04737
							0.098908
							0.465322
							0.32882
							0.264456
							0.484367
							0.293839
							0.375926
							0.446079
							0.767129
							0.568713
							0.65644
							0.361384
							0.300137
							1.36189
							0.960879
							0.573486
							0.40426
							0.367185
					mean：	0.425865	0.589775	1.37034	1.53943
					SD:	0.304676	0.449426	1.08698	1.1221

## Sheet: figure s4
		B							C												J
WT		skn-1 gof						Non-Tubular lysosome	Mixed lysosome	Tubular lysosome											control	TBHP
control RNAi	sam-4 RNAi	control RNAi	sam-4 RNAi			control RNAi	Day1	1	0	0											0.03	0.18
0.46	0.51	2.63	0.97				Day5	0.254	0.3175	0.4285
0.19	0.63	0.34	0.67				Day9	0.4576	0.2882	0.2542											K
0.52	0.38	2.25	0.16			sam-4 RNAi	Day1	1	0	0											WT	skn-1 gof
0.43	0.77	0.33	0.23				Day5	0.2931	0.3276	0.3793											0.02	0.2
0.62	0.47	0.22	0.74				Day9	0.4909	0.3091	0.2
0.26	0.31	0.24	0.81																		L
0.63	1.27	0.83	0.55																		WT	skn-1 gof
0.11	0.24	2.15	0.32					E					G					I			0.43	0.11
0.24	0.17	0.55	1.25			control		TBHP			control		TBHP			control		TBHP
0.15	0.1	1.64	0.91			control RNAi	sam-4 RNAi	control RNAi	sam-4 RNAi		control RNAi	sam-4 RNAi	control RNAi	sam-4 RNAi		control RNAi	sam-4 RNAi	control RNAi	sam-4 RNAi
1.2	0.51	0.52	0.42			0.43708	0.799085	1.34103	0.97269		0.325401	0.643908	1.21961	3.78877		0.407276	1.63223	3.1091	1.04601
0.22	0.7	3.52	0.84			0.468292	0.947193	1.12072	1.04218		0.29503	0.288782	0.79371	2.91047		0.27814	0.41738	4.21949	0.321849
0.69	0.18	1.74	0.44			0.9891	0.865675	0.862091	0.693252		0.368166	0.530735	1.3654	2.1596		0.330291	0.213799	1.72111	1.25521				M
0.5	0.14	3.18	0.34			0.624392	0.391376	1.24804	0.563997		0.235527	0.276366	0.728377	5.37318		0.190334	0.572173	3.97049	0.731051		control		TBHP
0.59	0.3	0.46	0.45			0.640007	0.478155	1.19735	0.92978		0.282014	0.468299	1.5236	2.21242		0.269448	1.34256	2.1535	0.418401		control RNAi	skn-1 RNAi	control RNAi	skn-1 RNAi
0.28	0.25	0.33	0.3			0.553438	1.05991	0.46098	0.796951		0.330153	0.58111	1.0351	3.13207		0.361865	0.516998	1.13058	0.924161		33	29	10	28
0.15	0.22	1.22	0.36			0.664128	0.183292	1.18059	0.904745		0.195239	0.569938	0.825173	2.47993		0.363994	0.731054	3.23697	0.45595		36	28	16	26
0.12	0.47	0.39	0.55			0.237075	0.340021	0.686481	0.357609		0.13429	1.04356	1.54018	2.0069		0.437079	0.448289	1.0431	1.25137		40	30	12	24
0.18	0.12	3.28	0.2			0.698453	0.325852	1.02972	0.446499		0.112804	0.296589	6.2262	1.79106		0.148293	0.812282	1.16087	0.576259		41	32	18	29
0.18	0.2	2.23	0.68			0.926747	0.835441	2.40189	0.386218		0.256188	0.462972	2.57031	1.73135		0.766304	0.428364	2.63129	1.25929		29	35	19	23
0.12	0.3	1.55	0.15			0.637787	0.548992	2.4845	0.446499		0.092559	0.624216	3.10193	1.47212		0.199026	0.4465	1.0902	0.421469		26	36	20	30
0.14	0.44	3.44	0.13			0.447807	0.315669	1.34223	0.35148		0.224784	0.419516	2.70123	4.52066		0.236278	0.612277	1.71606	0.934378		33	37	9	31
0.24	1.16	2.25	0.32			0.431044	0.464872	1.14227	0.574728		0.191107	0.574725	1.67629	0.977387		0.320004	0.277146	1.96843	1.52877		35	29	9	29
0.1	0.59	4.54	0.39			0.508476	0.623369	1.09837	0.927235		0.244619	0.328162	1.16222	0.937196		0.135071	0.283532	4.20604	0.946382		38	30	10	33
0.24	0.68	1.94	1.24			0.405103	0.177096	1.22489	0.352258		0.223131	0.447013	3.09395	0.418811		0.725886	0.228869	1.23658	1.14435		36	22	9	35
0.45	0.74	3.89	0.54			0.42147	0.871152	3.89737	0.526011		0.249784	0.248339	3.9336	0.806447		0.141521	0.578649	1.13058	1.1561		26	34	10	30
0.53	0.69	4.38	0.35			0.220312	0.471875	0.862888	0.754518		0.196271	0.361866	3.29886	1.49125		0.910584	1.23997	2.36547	3.19125		29	35	12	19
0.42	0.18	1.98	0.38			0.403907	0.802181	3.4868	0.587168		0.185736	0.680639	1.62342	1.32308		0.091824	0.774977	1.51417	2.14237		24	29	14	22
0.25	0.36	0.19	0.31			0.494906	0.346041	1.7285	0.290072		0.245858	0.369489	0.878369	1.7025		0.474457	1.01493	1.55455	4.46509		26	28	16	24
0.6	0.61	1.09	0.16			0.588198	0.607693	1.38265	0.415065		0.42705	0.562662	1.80379	1.53155		0.22255	0.865678	1.64878	1.94779		30	40	20	26
0.2	0.41	3.1	0.13			0.847001	0.342105	3.41545	0.346474		0.422263	0.707864	1.95594	0.633745		0.125788	0.71642	0.666228	2.71996		35	26	18	27
0.11	0.53	1.48	0.26			0.376442	0.390806	0.953655	0.856988		0.447809	0.617115	1.65244	3.11821		0.825423	0.440878	1.531	2.56564		31	22	19	22
0.44	0.23	0.45	0.3			0.705829	0.520273	0.941107	0.349095		0.569938	0.862141	2.11749	1.36382		0.156594	0.743978	1.21975	0.943095		29	26	13	30
0.14	0.24	0.58	0.31			0.559175	0.517246	2.192	0.828337		0.408295	1.06309	1.02895	1.74105		0.116903	0.707238	1.33247	1.05669		22	27	20	31
0.63	0.24	0.68	0.62			0.652504	0.470057	2.26337	0.175543		0.342442	0.484871	0.818766	1.66262		0.224785	0.991972	2.68514	2.50775		36	26	16
0.77	0.31	3.97	0.9			0.588197	0.310346	0.892718	0.256467		0.544795	0.770092	0.680735	2.21093		0.636308	0.275549	1.18442	1.88618		37
0.25	0.51	0.64	0.34			0.960717	0.532371	0.723393	0.81177		0.27938	1.45851	1.31755	2.93323		0.101855	0.836974	1.57474	0.647839		36
0.12	0.32	3.69	0.79			0.327821	0.19964	0.787696	0.449214		0.324938	0.378041	1.11992	0.889763		0.245858	0.574058	4.10105	0.685887
0.25	0.13	4.22	0.28			0.959928	0.3291	1.43894	0.316045		0.280635	0.229889	1.60773	2.04348		0.259907	1.0046	2.29623	0.283462		mean：32.18	30.05	14.5	27.3158
0.44	0.35	3.87	1.53			1.06659	0.222627	0.745014	0.395853		0.096507	0.259266	0.682303	1.67451		0.241725	0.909306	1.76809	1.05991		SD:5.32	4.87178	4.16122	4.19063
0.23	0.26	2	1.63			0.546561	0.36419	1.37083	0.233049		0.342858	0.27587	0.9317	1.70077		1.19214	0.746273	2.35592	0.278641
0.3	0.16	3.25	0.37			0.424388	0.212331	1.22182	0.283549		0.21432	0.326957	1.15286	3.09785		0.312385	1.03215	1.13893	0.829495
0.24	0.36	1.66	0.87			0.235774	0.344838	1.14378	0.181518		0.909305	0.416871	0.680739	5.5454		0.299986	0.679684	1.19863	0.832702				N
0.13	0.82	0.96	0.23			0.540135	0.625812	1.34103	0.101951		0.723312	0.626137	1.75113	3.09416		1.13902	0.440877	1.54995	0.943093		control		TBHP
0.25	0.23	3.79	0.16			0.369734	0.324082	1.3836	0.20151		0.392653	0.528738	2.10832	1.47762		0.099854	0.557985	2.16993	1.92048		control RNAi	sam-4 RNAi	control RNAi	sam-4 RNAi
0.33	0.32	3.31	1.13			0.570143	0.318496	1.49571	0.439349		0.783014	0.196613	2.13193	1.60736		0.117497	0.578649	1.60047	0.705174		32	33	11	33
0.21	0.29	3.24	0.34			0.376162	0.368384	1.05012	0.712664		0.606199	0.247129	2.1653	2.70496		1.13764	0.965564	1.57062	2.00728		40	26	15	28
0.18	1.17	4.1	0.24			0.244345	0.526632	2.64374	0.438325		0.889787	0.50817	1.51765	1.5224		0.612164	1.02871	1.56718	1.39638		29	29	16	29
0.2	0.38	2.95	0.33			0.743793	0.41907	2.08605	0.274079		1.01493	0.42166	2.45855	3.20095		0.121775	0.865679	1.01495	2.91993		30	27	20	22
0.23	0.95	2.64	0.39			0.387396	0.425658	2.73174	0.507805		0.785307	0.174231	2.47452	1.2859		0.213732	0.836972	1.83584	3.11749		32	30	18	26
1.59	0.58	1.44	0.55			0.437418	0.284071	1.04302	0.245218		0.900124	0.931044	2.24144	1.18945		0.131366	0.656723	2.26407	3.69024		35	35	19	23
1.13	0.61	0.74	0.17			0.552085	0.456589	1.17074	0.151728		0.788952	0.499097	1.93013	2.52125		0.188057	1.17108	1.36511	0.875265		28	38	9	24
0.95	0.49	0.59	0.41			0.165585	0.273174	0.936387	0.45774		0.354188	0.328193	1.90937	1.61195		0.190533	1.44433	1.69921	0.945109		33	39	10	20
1.05	1.22	0.36	0.32			0.350648	0.603817	0.535267	0.110349		0.95188	0.684214	2.17598	2.20898		0.234584	0.004593	0.771625	0.556765		31	36	14	29
1.02	0.94	0.48	1.2			0.386949	0.515658	0.962056	0.567571		0.292203	0.33394	3.96562	1.43974		0.592991	1.55708	1.30341	0.804614		35	37	16	19
1.49	0.96	0.72	0.64			0.370569	0.521514	1.25825	0.367827		0.483466	0.499095	3.96561	2.12975		0.209885	0.434034	0.686682	3.03966		36	38	20	20
0.67	0.25	1.44	0.41			0.398459	0.381378	1.03467	0.255177		0.315669	0.279494	4.80376	1.20552		0.64365	0.388484	0.425026	1.13429		34	36	18	26
0.8	0.4	0.65	1.39			0.540575	0.524867	1.19007	0.255435		0.346218	0.456144	2.04348	2.25704		0.911007	1.09313	1.14757	0.856104		25	34	14	27
0.58	1	0.87	0.54			0.46753	0.376156	0.835441	0.213798		0.552533	0.381129	1.88063	1.75115		0.864497	0.548175	0.336035	0.787858		26	35	16	20
1.53	0.5	1.57	0.66			0.286006	0.856413	1.12898	0.901178		0.87802	0.275864	1.37935	1.63439		0.849605	0.898614	1.14048	0.555569		28	36	13	22
0.26	0.54	0.85	1.4			0.566702	0.878373	0.686682	0.214564		0.588511	0.349368	1.47513	1.79284		0.09483	0.617298	0.915579	1.09996		30	38	11	26
0.54	0.9	0.58	0.71			0.333819	0.777986	1.01962	0.259011		0.735638	0.218393	1.14946	2.45159		0.14524	1.05455	0.72343	0.502089		33	34	10	30
0.61	1.03	0.39	0.49			0.677381	0.378791	1.55284	0.784354		0.375885	0.296432	2.74911	1.91236		0.86376	0.617297	1.41207	0.466965		36	29	15	32
0.69	0.78	0.28	0.3			0.270899	0.680735	0.667404	0.181504		1.06312	0.354191	1.25163	1.86046		0.914297	0.420105	0.558764	0.687278		31	34	13	36
1.17	0.7	0.6	0.43			0.24663	0.996797	0.431337	0.49784		0.743233	0.425024	3.24881	0.831104		1.02174	0.434035	0.994198	0.296942		35		16	34
0.97	0.68	0.77	0.29			0.632206	0.329388	1.59597	0.525061		0.348828	0.343119	1.35699	1.94727		0.461911	0.390095	1.34103	0.956685		34			38
0.97	0.45	0.94	1.31			0.495227	0.764653	0.724654	0.680639		0.600394	0.17001	1.15744	1.63265		0.885506	0.631225	0.866432	1.09996					40
0.76	0.53	1.26	0.56			0.184085	0.632112	1.29402	0.18669		0.427048	0.418384	1.43682	2.73943		0.397343	1.18101	0.665152	0.56914					36
1.41	0.43	1.24	0.62			0.495848	1.04619	0.988169	0.363009		0.18408	0.290434	1.38979	3.29187		0.968524	0.788765	0.584436	0.457784					39
0.34	0.49	2.24	0.47			0.445437	0.413304	1.74576	0.244868		0.267554	0.358615	1.06736	0.877072		0.613046	1.05776	0.406397	0.610645					34
0.63	1.31	1.05	0.59			0.380149	0.508199	1.09796	1.06923		0.380951	0.322309	1.65385	1.87754		1.22608	0.462973	0.568597	0.543993					36
1.25	0.47	0.65	0.48			0.495237	0.909742	0.31061	0.807816		0.770371	0.297517	1.22858	2.62671		0.255437	0.725006	0.498096	0.729982
0.6	0.62	0.24	0.69			0.208256	0.569801	0.927228	0.606656		0.370087	0.898011	2.07913	1.75114		0.227055	0.390094	0.829906	1.75171		mean：32.05	33.8947	14.7	28.8077
0.36	0.64	0.52	0.51			0.597532	0.315668	1.0013	0.589096		0.4127	0.373571	1.19244	1.90124		0.647363	0.835917	0.590054	1.07881		SD:3.67	3.91429	3.35763	6.5055
0.59	0.48	0.56	0.84			0.780246	0.425026	0.616617	0.766303		0.373896	0.502887	1.24942	1.27583		0.480301	0.528344	0.340494	0.684885
1.56	0.75	0.66	0.39			0.515276	0.40643	3.64205	0.523641		0.450373	0.300932	1.11878	3.02765		0.797341	0.540128	0.770137	1.40808
0.18	0.67	0.36	1.26			0.643103	0.580867	2.58562	0.229892		0.231396	0.700447	1.92625	3.11415		0.461317	0.41528	0.373445	0.515657			O
0.54	0.56	0.85	0.77			0.713931	0.38695	1.5366	0.34723		0.493549	0.5428	1.02289	1.88147		0.616986	0.540131	0.425555	0.55657			WT	skn-1 gof
1.08	0.75	0.48	0.39			0.671322	0.57334	3.54603	0.435836		0.190476	0.33406	1.46484	3.02766		0.34931	0.694456	1.51983	0.824565			38	16
0.92	1.01	1	0.93			0.557827	0.540581	2.21626	0.316102		0.438942	0.332063	1.57186	1.5645		0.478404	0.964524	0.329511	2.23595			36	14
0.38	0.45	0.95	1.09			0.471052	0.33382	0.508173	0.439827		0.201484	0.312508	1.60104	1.71648		0.550544	0.691242	0.749275	0.607688			34	20
0.65	0.4	1.04	0.66			0.268997	0.737594	0.879312	0.219912		0.380951	0.466964	1.55379	1.50788		0.592309	0.477438	0.892523	1.11072			28	22
0.36	0.58	0.52	0.63			0.401639	0.853152	0.585609	0.299337		0.356805	0.603463	1.45095	0.145597		0.501185	0.462971	0.814843	2.50456			29	14
0.68	0.67	0.91	0.54			0.209703	0.797808	0.245009	0.750341		0.371495	0.351223	1.46484	0.63859		0.480301	0.5546	0.684268	2.41926			32	17
0.55	0.82	0.13	0.44			0.409075	0.306815	1.65791	0.447809		0.216881	0.495701	1.57186	0.957875		0.617934	0.448503	0.694189	1.34695			34	16
0.49	0.52	0.32	0.7			0.689437	0.436537	0.798555	0.517257		0.3027	0.474153	1.60104	0.936323		0.344836	0.622117	0.877652	1.66487			28	18
0.59	0.47	0.43	0.43			0.339864	0.17665	0.542652	0.670517		0.241602	0.366389	1.55379	0.82617		0.344837	0.528345	0.596258	0.607684			26	20
0.98	0.53	0.63	0.42			0.641502	0.329393	0.627348	0.44701		0.141788	0.420667	1.45095	0.782265		0.249049	0.48012	1.41852	0.37508			34	22
0.61	0.79	0.33	0.6			0.183466	0.475939	1.26438	0.583508		0.437492	0.498098	1.54306	0.649759		0.346434	1.12528	0.799576	2.9498			31	14
0.8	0.51	1.05	0.49			0.579554	0.609201	2.49275	0.569938		0.297569	0.373574	2.05742	0.965466		0.226298	0.877719	1.21841	0.806616			38	11
0.59	1.21	0.12	1.17			0.355635	0.585298	2.21115	0.829762		0.430968	0.381954	2.14697	0.973042		0.251443	0.617295	1.00412	0.434638			29	12
0.73	0.48	0.37	0.41			0.46297	0.448277	5.605	0.347231		0.232971	0.750341	1.10449	0.41668		0.231487	0.427605	1.89357	1.86786			30	16
0.61	0.46	0.32	0.58			0.218626	0.77919	1.43739	0.806616		0.335819	0.502087	1.37774	1.14148		0.300933	0.466964	1.55843	0.526835			31	18
0.5	0.34	0.42	0.35			0.645156	0.275259	1.49093	0.466966		0.384791	0.379158	1.56488	0.787858		0.23468	0.332066	1.26046	1.15384			36	20
0.99	0.72	0.27	0.28			0.555138	0.287963	1.34695	0.368783		0.385491	0.572733	1.83583	1.01536		0.47894	0.447807	3.68444				37	14
0.34	0.83	0.34	0.53			0.56264	0.396858	1.41561	0.349226		0.203822	0.514062	0.746274	0.700448		0.4514	0.510871	1.8223				35	16
0.9	0.87	0.31	1.01			0.607352	0.333335	2.10013	0.310113		0.195193	0.5867	3.68198	1.05367		0.371178	0.215523					36	14
0.6	1.03	0.43	0.56			0.373132	0.653362	1.25349	0.583511		0.483199	0.487326	1.07637	1.56199		0.516857	0.399116					34	12
0.8	0.7	0.38	0.59			0.399548	0.459774	0.758624	0.370378		0.25816	0.420667	1.03309	0.424393		0.390247	0.32927					29	16
0.84	0.62	1.78	0.57			1.06086	1.13893	3.53492	0.597076			0.370379	1.20078	0.583		1.12391	0.514061					30	14
						1.40644	0.771535	4.33246	0.259424			0.613045	0.511443	1.1585		0.627232	0.335656					34	18
mean： 0.56	0.5564	1.3931	0.5808				1.79106	2.11159	0.422264			0.4981	0.521171	0.697672		0.901825	0.538805					35	13
SD: 0.37	0.286341	1.23013	0.337773				0.633758	1.54183	0.558765			0.287365	0.844994	0.895935			0.321288					36	14
								2.38689														38	15
								1.05154			mean： 0.41	0.46834	1.74233	1.78651		mean： 0.46	0.662162	1.43012	1.23957			28	18
								2.5288			SD: 0.23	0.209306	0.954054	1.01148		SD: 0.30	0.310895	0.905779	0.878147			30	20
								2.58272														29	14
																						33	17
					mean：	0.516363	0.534829	1.51108	0.482252
					SD:	0.221547	0.259299	0.953044	0.234613												mean：	32.6	16.1667
																					SD:	3.5194	2.9488

[truncated: 4 more sheets: figure s5, figure s6, figure s7, Sheet1]
